# Supplementary material for: NOC1 is a direct MYC target, and its protein interactome dissects its activity in controlling nucleolar function
Source: Front Cell Dev Biol. 2023 Dec 28;11:1293420. doi: 10.3389/fcell.2023.1293420 (PMC10782387; doi:10.3389/fcell.2023.1293420)
Supplement: Supplementary file 1 [file Table2.XLSX]

## Sheet: README
INFO
Excel file containing the results of differential analysis, according to the contrasts defined in the Design file. The file is organized in the following sheets:
protein_DE_signif_differentially espressed proteins with significant differences (p-value < 0.05)
Annotation columns:
1. *Accession*: protein UniprotID,
2. *Description*: protein description,
3. *GeneName*: Gene Symbol,
4. *class*: defined according to the fold change, p-value and abundance thresholds specified in the input: "+" up-regulated protein, "-" down-regulated protein, "=" invariant protein
5. *NOC-HA_log2_FC*: protein log2 transformed fold change IP-NOC vs IP-Ctrl
6. *p_val*: protein contrast p-value
7. *log10_p_val*: protein log10 transformed fold change

## Sheet: protein_DE
Accession	Description	GeneName	NOC-HA_class	NOC-HA_log2_FC	p_val	log10_p_val
Q02427	RNA-binding protein 1 OS=Drosophila melanogaster OX=7227 GN=Rbp1 PE=2 SV=3	Rbp1	+	7.79293	2.54613e-08	7.59412
Q9VQF7	Bacchus OS=Drosophila melanogaster OX=7227 GN=Bacc PE=2 SV=1	Bacc	+	7.79089	9.96152e-08	7.00167
Q9V895	Acidic leucine-rich nuclear phosphoprotein 32 family member A OS=Drosophila melanogaster OX=7227 GN=Anp32a PE=2 SV=1	Anp32a	+	7.63786	6.42705e-08	7.19199
P54397	39 kDa FK506-binding nuclear protein OS=Drosophila melanogaster OX=7227 GN=FK506-bp1 PE=1 SV=2	FK506	+	7.37063	1.93015e-08	7.71441
P48611	6-pyruvoyl tetrahydrobiopterin synthase OS=Drosophila melanogaster OX=7227 GN=pr PE=1 SV=1	pr	+	7.20792	2.0595e-07	6.68624
Q9VXK6	Eukaryotic translation initiation factor 5 OS=Drosophila melanogaster OX=7227 GN=eIF5 PE=1 SV=1	eIF5	+	6.81481	1.39458e-07	6.85556
P13469	DNA-binding protein modulo OS=Drosophila melanogaster OX=7227 GN=mod PE=1 SV=2	mod	+	6.67886	1.42796e-07	6.84528
Q9VFR0	Protein BCCIP homolog OS=Drosophila melanogaster OX=7227 GN=CG9286 PE=2 SV=2	CG9286	+	5.70521	1.07989e-06	5.96662
Q8IRG6	FACT complex subunit spt16 OS=Drosophila melanogaster OX=7227 GN=dre4 PE=1 SV=2	dre4	+	5.6602	5.30573e-08	7.27525
Q9V460	Transcription elongation factor SPT5 OS=Drosophila melanogaster OX=7227 GN=Spt5 PE=1 SV=1	Spt5	+	5.59651	2.60202e-08	7.58469
Q9VLK2	Ribosomal L1 domain-containing protein CG13096 OS=Drosophila melanogaster OX=7227 GN=CG13096 PE=1 SV=1	CG13096	+	5.55004	7.06781e-08	7.15071
Q9VFE6	RRP15-like protein OS=Drosophila melanogaster OX=7227 GN=CG3817 PE=1 SV=1	CG3817	+	5.40132	0.000110615	3.95618
Q9VD51	Probable ATP-dependent RNA helicase pitchoune OS=Drosophila melanogaster OX=7227 GN=pit PE=2 SV=2	pit	+	5.30621	1.97472e-06	5.7045
P52654, P52656	Transcription initiation factor IIA subunit 1 OS=Drosophila melanogaster OX=7227 GN=TfIIA-L PE=1 SV=2	TfIIA	+	5.27185	1.42423e-06	5.84642
Q9VSD7	Lariat debranching enzyme OS=Drosophila melanogaster OX=7227 GN=ldbr PE=2 SV=1	ldbr	+	5.23708	3.29999e-07	6.48149
Q7KMJ6	RNA-binding protein spenito OS=Drosophila melanogaster OX=7227 GN=nito PE=1 SV=1	nito	+	5.23501	1.08483e-06	5.96464
Q24562	Splicing factor U2AF 50 kDa subunit OS=Drosophila melanogaster OX=7227 GN=U2af50 PE=1 SV=1	U2af50	+	5.17955	1.34231e-06	5.87215
Q9VAU9	Zinc finger protein 330 homolog OS=Drosophila melanogaster OX=7227 GN=Noa36 PE=2 SV=1	Noa36	+	5.02387	7.70992e-07	6.11295
P11995	Larval serum protein 1 alpha chain OS=Drosophila melanogaster OX=7227 GN=Lsp1alpha PE=2 SV=3	Lsp1alpha	+	4.93251	1.55344e-07	6.80871
P22058	Chromosomal protein D1 OS=Drosophila melanogaster OX=7227 GN=D1 PE=1 SV=3	D1	+	4.92589	2.29802e-06	5.63865
P34739	Transcription termination factor 2 OS=Drosophila melanogaster OX=7227 GN=lds PE=1 SV=2	lds	+	4.88059	2.53429e-07	6.59614
Q05913	General transcription factor IIF subunit 1 OS=Drosophila melanogaster OX=7227 GN=TfIIFalpha PE=1 SV=3	TfIIFalpha	+	4.85823	9.81763e-07	6.00799
Q05344	FACT complex subunit Ssrp1 OS=Drosophila melanogaster OX=7227 GN=Ssrp PE=1 SV=2	Ssrp	+	4.78529	4.46814e-07	6.34987
P15348	DNA topoisomerase 2 OS=Drosophila melanogaster OX=7227 GN=Top2 PE=1 SV=1	Top2	+	4.78456	7.78485e-08	7.10875
Q9GQN5	Transcriptional regulator ATRX homolog OS=Drosophila melanogaster OX=7227 GN=XNP PE=1 SV=2	XNP	+	4.75186	1.71514e-06	5.7657
Q9I7W5	Something about silencing protein 10 OS=Drosophila melanogaster OX=7227 GN=Sas10 PE=1 SV=2	Sas10	+	4.72428	1.41105e-06	5.85046
Q9VLR5	RNA polymerase II transcriptional coactivator OS=Drosophila melanogaster OX=7227 GN=Ssb-c31a PE=2 SV=1	Ssb	+	4.70804	1.71886e-06	5.76476
Q8T088	WD repeat-containing protein 55 homolog OS=Drosophila melanogaster OX=7227 GN=CG14722 PE=2 SV=1	CG14722	+	4.70504	4.21024e-07	6.37569
Q9VTU0	Protein KRI1 homolog OS=Drosophila melanogaster OX=7227 GN=CG5645 PE=1 SV=1	CG5645	+	4.69822	3.94919e-06	5.40349
Q7JVL3	Pre-mRNA-splicing factor 38 OS=Drosophila melanogaster OX=7227 GN=Prp38 PE=1 SV=1	Prp38	+	4.66562	2.81144e-06	5.55107
Q9W420	Transcription elongation factor SPT6 OS=Drosophila melanogaster OX=7227 GN=Spt6 PE=1 SV=1	Spt6	+	4.57454	1.83729e-07	6.73582
P48612	Protein pelota OS=Drosophila melanogaster OX=7227 GN=pelo PE=1 SV=2	pelo	+	4.57084	2.43438e-06	5.61361
Q9VFC8	Glycogen [starch] synthase OS=Drosophila melanogaster OX=7227 GN=GlyS PE=1 SV=2	GlyS	+	4.55301	1.87853e-06	5.72618
Q7K175	Small RNA 2'-O-methyltransferase OS=Drosophila melanogaster OX=7227 GN=Hen1 PE=1 SV=1	Hen1	+	4.55294	3.67163e-05	4.43514
Q9W261	RNA polymerase-associated protein Rtf1 OS=Drosophila melanogaster OX=7227 GN=Rtf1 PE=1 SV=1	Rtf1	+	4.49906	3.93302e-06	5.40527
P26686	Serine-arginine protein 55 OS=Drosophila melanogaster OX=7227 GN=B52 PE=1 SV=4	B52	+	4.4207	2.14795e-06	5.66798
Q9V877	Kinesin-like protein subito OS=Drosophila melanogaster OX=7227 GN=sub PE=1 SV=1	sub	+	4.33645	1.64011e-06	5.78513
P53997	Protein SET OS=Drosophila melanogaster OX=7227 GN=Set PE=1 SV=2	Set	+	4.31711	1.40776e-05	4.85147
Q7PLS8	Integrator complex subunit 3 OS=Drosophila melanogaster OX=7227 GN=IntS3 PE=1 SV=1	IntS3	+	4.309	9.47794e-06	5.02329
B3MJ69, Q9V9K7	Serrate RNA effector molecule homolog OS=Drosophila ananassae OX=7217 GN=Ars2 PE=3 SV=1	Ars2	+	4.29032	7.22254e-06	5.14131
P11996	Larval serum protein 1 beta chain OS=Drosophila melanogaster OX=7227 GN=Lsp1beta PE=2 SV=3	Lsp1beta	+	4.19728	5.82073e-07	6.23502
Q94535	Splicing factor U2af 38 kDa subunit OS=Drosophila melanogaster OX=7227 GN=U2af38 PE=1 SV=2	U2af38	+	4.19206	3.1461e-05	4.50223
P41900	General transcription factor IIF subunit 2 OS=Drosophila melanogaster OX=7227 GN=TfIIFbeta PE=2 SV=2	TfIIFbeta	+	4.16994	5.07061e-06	5.29494
Q06943	High mobility group protein Z OS=Drosophila melanogaster OX=7227 GN=HmgZ PE=1 SV=1	HmgZ	+	4.1662	1.40266e-05	4.85305
Q8IQ13	Probable RNA-binding protein EIF1AD OS=Drosophila melanogaster OX=7227 GN=CG31957 PE=2 SV=1	CG31957	+	4.16053	1.57409e-05	4.80297
Q9W303	Chitinase-like protein Idgf4 OS=Drosophila melanogaster OX=7227 GN=Idgf4 PE=2 SV=1	Idgf4	+	4.15958	3.69596e-05	4.43227
Q9VM95	Protein Aatf OS=Drosophila melanogaster OX=7227 GN=Aatf PE=1 SV=1	Aatf	+	4.15277	6.46804e-06	5.18923
P13709	Homeotic protein female sterile OS=Drosophila melanogaster OX=7227 GN=fs(1)h PE=1 SV=2	fs(1)h	+	4.1202	7.68335e-06	5.11445
Q9VTE6	IP14658p OS=Drosophila melanogaster OX=7227 GN=NOC1 PE=1 SV=3	NOC1	+	4.0408	1.5768e-06	5.80222
Q8T6B9	Poly(U)-binding-splicing factor half pint OS=Drosophila melanogaster OX=7227 GN=hfp PE=1 SV=2	hfp	+	3.94974	3.93329e-06	5.40524
Q9W5D4	Protein O-mannosyl-transferase 2 OS=Drosophila melanogaster OX=7227 GN=tw PE=2 SV=1	tw	+	3.90125	0.0047508	2.32323
Q9VKB4	Probable ribosome production factor 1 OS=Drosophila melanogaster OX=7227 GN=CG6712 PE=2 SV=1	CG6712	+	3.90003	3.95558e-06	5.40279
Q23997	Imaginal disk growth factor 6 OS=Drosophila melanogaster OX=7227 GN=Idgf6 PE=1 SV=2	Idgf6	+	3.8515	1.24247e-05	4.90571
Q9W1C5	Integrator complex subunit 1 OS=Drosophila melanogaster OX=7227 GN=IntS1 PE=1 SV=2	IntS1	+	3.84374	0.000115464	3.93755
A1ZAW5	Methylosome subunit pICln OS=Drosophila melanogaster OX=7227 GN=icln PE=1 SV=1	icln	+	3.78952	5.3343e-05	4.27292
Q94546	Another transcription unit protein OS=Drosophila melanogaster OX=7227 GN=Atu PE=1 SV=2	Atu	+	3.78581	7.22845e-06	5.14095
Q9VAN6	Histone RNA hairpin-binding protein OS=Drosophila melanogaster OX=7227 GN=Slbp PE=1 SV=1	Slbp	+	3.76781	9.33224e-06	5.03001
Q9W062	Microfibrillar-associated protein 1 OS=Drosophila melanogaster OX=7227 GN=Mfap1 PE=1 SV=1	Mfap1	+	3.76451	7.82224e-06	5.10667
Q9VJ26	EF-hand domain-containing protein D2 homolog OS=Drosophila melanogaster OX=7227 GN=Swip-1 PE=2 SV=1	Swip	+	3.74164	1.34202e-05	4.87224
A8JUV0	Protein strawberry notch OS=Drosophila melanogaster OX=7227 GN=sno PE=1 SV=2	sno	+	3.73329	2.30359e-06	5.6376
P49071	MAP kinase-activated protein kinase 2 OS=Drosophila melanogaster OX=7227 GN=MAPk-Ak2 PE=2 SV=1	MAPk	+	3.72581	0.000899894	3.04581
P51140	Segment polarity protein dishevelled OS=Drosophila melanogaster OX=7227 GN=dsh PE=1 SV=2	dsh	+	3.70798	1.12149e-05	4.95021
Q9VI74	Protein SHQ1 homolog OS=Drosophila melanogaster OX=7227 GN=CG10055 PE=2 SV=1	CG10055	+	3.67922	0.00019403	3.71213
Q9VTL1	PCI domain-containing protein 2 homolog OS=Drosophila melanogaster OX=7227 GN=PCID2 PE=1 SV=2	PCID2	+	3.67128	1.6895e-05	4.77224
A1A708	Uncharacterized protein CG4951 OS=Drosophila melanogaster OX=7227 GN=CG4951 PE=1 SV=1	CG4951	+	3.66481	0.000608945	3.21542
Q9VIV2	Zinc finger protein swm OS=Drosophila melanogaster OX=7227 GN=swm PE=1 SV=1	swm	+	3.64456	0.000125325	3.90196
Q9VWN4	Fl(2)d-associated complex component OS=Drosophila melanogaster OX=7227 GN=Flacc PE=1 SV=1	Flacc	+	3.61118	0.00315402	2.50114
Q9I7S8	Bifunctional phosphoribosylaminoimidazole carboxylase/phosphoribosylaminoimidazole succinocarboxamide synthetase OS=Drosophila melanogaster OX=7227 GN=Paics PE=1 SV=2	Paics	+	3.60814	6.41823e-05	4.19258
Q9VIF0	Nucleolar complex protein 2 homolog OS=Drosophila melanogaster OX=7227 GN=NOC2 PE=1 SV=1	NOC2	+	3.58162	0.000168516	3.77336
Q9V521	Phenoloxidase 2 OS=Drosophila melanogaster OX=7227 GN=PPO2 PE=1 SV=1	PPO2	+	3.5662	4.87407e-06	5.31211
Q9VAI6	General odorant-binding protein 99b OS=Drosophila melanogaster OX=7227 GN=Obp99b PE=2 SV=1	Obp99b	+	3.53758	0.000115407	3.93777
Q9V452	Chromatin accessibility complex 16kD protein OS=Drosophila melanogaster OX=7227 GN=Chrac-16 PE=1 SV=1	Chrac	+	3.51094	0.000225001	3.64781
Q9VZQ1	YTH domain-containing protein 1 OS=Drosophila melanogaster OX=7227 GN=Ythdc1 PE=2 SV=2	Ythdc1	+	3.4367	1.36244e-05	4.86568
Q8I1F6	Phenoloxidase 3 OS=Drosophila erecta OX=7220 GN=PPO3 PE=3 SV=2	PPO3	+	3.42255	0.000749229	3.12539
P54358	DNA polymerase delta catalytic subunit OS=Drosophila melanogaster OX=7227 GN=PolD1 PE=1 SV=2	PolD1	+	3.30502	0.000309949	3.50871
Q24388	Larval serum protein 2 OS=Drosophila melanogaster OX=7227 GN=Lsp2 PE=2 SV=2	Lsp2	+	3.30175	3.22965e-06	5.49084
P07764	Fructose-bisphosphate aldolase OS=Drosophila melanogaster OX=7227 GN=Ald1 PE=1 SV=5	Ald1	+	3.26513	8.73571e-06	5.0587
Q9VUY9	Phosphoglucomutase OS=Drosophila melanogaster OX=7227 GN=Pgm1 PE=1 SV=1	Pgm1	+	3.25934	9.89991e-05	4.00437
Q7KKH3	Protein SDA1 homolog OS=Drosophila melanogaster OX=7227 GN=Mys45A PE=1 SV=1	Mys45A	+	3.25829	3.50388e-05	4.45545
Q7KU24	Chromodomain-helicase-DNA-binding protein 1 OS=Drosophila melanogaster OX=7227 GN=Chd1 PE=1 SV=1	Chd1	+	3.22214	0.00108585	2.96423
Q9VXG1	Zinc finger protein hangover OS=Drosophila melanogaster OX=7227 GN=hang PE=1 SV=4	hang	+	3.20938	3.2712e-05	4.48529
Q9W401	Probable citrate synthase, mitochondrial OS=Drosophila melanogaster OX=7227 GN=kdn PE=2 SV=1	kdn	+	3.18923	1.49745e-05	4.82465
O46072	Probable ATP-dependent RNA helicase kurz OS=Drosophila melanogaster OX=7227 GN=kz PE=1 SV=1	kz	+	3.18871	0.000117454	3.93013
Q9VKQ3	Ribosome biogenesis protein WDR12 homolog OS=Drosophila melanogaster OX=7227 GN=CG6724 PE=2 SV=1	CG6724	+	3.17942	1.90805e-05	4.71941
O61345	Protein penguin OS=Drosophila melanogaster OX=7227 GN=peng PE=2 SV=1	peng	+	3.15737	2.81554e-05	4.55044
P41572	6-phosphogluconate dehydrogenase, decarboxylating OS=Drosophila melanogaster OX=7227 GN=Pgd PE=2 SV=1	Pgd	+	3.13347	2.92907e-05	4.53327
Q27580	Adenosylhomocysteinase OS=Drosophila melanogaster OX=7227 GN=Ahcy PE=1 SV=2	Ahcy	+	3.13225	8.65411e-05	4.06278
Q9VY99	Cytosolic carboxypeptidase Nna1 OS=Drosophila melanogaster OX=7227 GN=Nna1 PE=2 SV=2	Nna1	+	3.10459	1.42915e-05	4.84492
Q9VDE5	Protein Peter pan OS=Drosophila melanogaster OX=7227 GN=ppan PE=1 SV=1	ppan	+	3.09527	3.24444e-05	4.48886
P54385	Glutamate dehydrogenase, mitochondrial OS=Drosophila melanogaster OX=7227 GN=Gdh PE=1 SV=2	Gdh	+	3.09084	9.11514e-06	5.04024
Q9VU68	Actin-interacting protein 1 OS=Drosophila melanogaster OX=7227 GN=flr PE=2 SV=1	flr	+	3.07936	0.000303305	3.51812
Q9VR99	Cactin OS=Drosophila melanogaster OX=7227 GN=cactin PE=1 SV=3	cactin	+	3.06502	0.000100932	3.99597
Q9Y103	Septin-interacting protein 1 OS=Drosophila melanogaster OX=7227 GN=sip1 PE=1 SV=1	sip1	+	3.05908	2.5331e-05	4.59635
Q9VW26	Ornithine aminotransferase, mitochondrial OS=Drosophila melanogaster OX=7227 GN=Oat PE=2 SV=1	Oat	+	3.05621	4.33108e-05	4.3634
Q0KHQ5	Serine/threonine-protein kinase Tao OS=Drosophila melanogaster OX=7227 GN=Tao PE=1 SV=1	Tao	+	3.00316	5.15371e-05	4.28788
P15007	Enolase OS=Drosophila melanogaster OX=7227 GN=Eno PE=1 SV=2	Eno	+	2.98256	2.67415e-05	4.57282
Q9VL72	SWI/SNF-related matrix-associated actin-dependent regulator of chromatin subfamily A containing DEAD/H box 1 homolog OS=Drosophila melanogaster OX=7227 GN=Etl1 PE=1 SV=1	Etl1	+	2.9512	6.87725e-05	4.16259
P17789	Protein tramtrack, beta isoform OS=Drosophila melanogaster OX=7227 GN=ttk PE=1 SV=2	ttk	+	2.92863	0.00291969	2.53466
Q9W0S7	Staphylococcal nuclease domain-containing protein 1 OS=Drosophila melanogaster OX=7227 GN=Tudor-SN PE=1 SV=1	Tudor	+	2.92539	6.73262e-05	4.17182
Q9VJZ7	Ribosomal RNA processing protein 1 homolog OS=Drosophila melanogaster OX=7227 GN=Nnp-1 PE=1 SV=1	Nnp	+	2.90053	6.84976e-05	4.16432
Q9VPM5	Protein mushroom body miniature OS=Drosophila melanogaster OX=7227 GN=mbm PE=1 SV=1	mbm	+	2.86923	5.40996e-05	4.26681
A1ZA92	Polynucleotide 5'-hydroxyl-kinase NOL9 OS=Drosophila melanogaster OX=7227 GN=CG8414 PE=2 SV=1	CG8414	+	2.83133	3.65652e-05	4.43693
P17276	Protein henna OS=Drosophila melanogaster OX=7227 GN=Hn PE=2 SV=3	Hn	+	2.76091	0.0002681	3.5717
P91664	Protein max OS=Drosophila melanogaster OX=7227 GN=Max PE=1 SV=1	Max	+	2.68991	0.000711828	3.14763
Q9VMA7	Transport and Golgi organization protein 1 OS=Drosophila melanogaster OX=7227 GN=Tango1 PE=1 SV=2	Tango1	+	2.6878	4.73423e-05	4.32475
A1Z9L3	ATP-dependent RNA helicase DHX8 OS=Drosophila melanogaster OX=7227 GN=pea PE=1 SV=1	pea	+	2.68087	7.19778e-05	4.1428
Q05825	ATP synthase subunit beta, mitochondrial OS=Drosophila melanogaster OX=7227 GN=ATPsynbeta PE=1 SV=3	ATPsynbeta	+	2.67503	6.3047e-05	4.20034
Q9VUV9	Putative U5 small nuclear ribonucleoprotein 200 kDa helicase OS=Drosophila melanogaster OX=7227 GN=l(3)72Ab PE=2 SV=4	l(3)72Ab	+	2.66272	1.52535e-05	4.81663
P91938	Thioredoxin reductase 1, mitochondrial OS=Drosophila melanogaster OX=7227 GN=Trxr-1 PE=1 SV=2	Trxr	+	2.63554	9.69586e-05	4.01341
Q9VJN5	Zinc finger protein weckle OS=Drosophila melanogaster OX=7227 GN=wek PE=1 SV=1	wek	+	2.60032	0.000680379	3.16725
Q9W1G0	Probable transaldolase OS=Drosophila melanogaster OX=7227 GN=Taldo PE=2 SV=2	Taldo	+	2.59816	0.000211614	3.67446
O97125	Heat shock protein 68 OS=Drosophila melanogaster OX=7227 GN=Hsp68 PE=1 SV=1	Hsp68	+	2.59095	0.000128868	3.88986
P17336	Catalase OS=Drosophila melanogaster OX=7227 GN=Cat PE=1 SV=2	Cat	+	2.58727	0.00117122	2.93136
Q9VXT5	CWF19-like protein 2 homolog OS=Drosophila melanogaster OX=7227 GN=CG9213 PE=1 SV=2	CG9213	+	2.56635	0.000597562	3.22362
Q9V7P1	U3 small nucleolar RNA-associated protein 18 homolog OS=Drosophila melanogaster OX=7227 GN=wcd PE=1 SV=1	wcd	+	2.56517	5.68759e-05	4.24507
Q86BA1	[F-actin]-monooxygenase Mical OS=Drosophila melanogaster OX=7227 GN=Mical PE=1 SV=1	Mical	+	2.52976	9.00092e-05	4.04571
Q27601	Amidophosphoribosyltransferase OS=Drosophila melanogaster OX=7227 GN=Prat PE=1 SV=2	Prat	+	2.50655	0.000170578	3.76808
Q9VD28	Bifunctional arginine demethylase and lysyl-hydroxylase PSR OS=Drosophila melanogaster OX=7227 GN=PSR PE=2 SV=1	PSR	+	2.49418	0.0163521	1.78643
Q9V496	Apolipophorins OS=Drosophila melanogaster OX=7227 GN=apolpp PE=1 SV=2	apolpp	+	2.48121	6.24977e-05	4.20414
P08181	Casein kinase II subunit alpha OS=Drosophila melanogaster OX=7227 GN=CkIIalpha PE=1 SV=2	CkIIalpha	+	2.47087	7.00184e-05	4.15479
Q24595	DNA repair protein complementing XP-C cells homolog OS=Drosophila melanogaster OX=7227 GN=Xpc PE=1 SV=2	Xpc	+	2.45123	0.000116059	3.93532
P35415, P35416	Paramyosin, long form OS=Drosophila melanogaster OX=7227 GN=Prm PE=1 SV=1	Prm	+	2.43232	2.83002e-05	4.54821
Q94981	E3 ubiquitin-protein ligase ariadne-1 OS=Drosophila melanogaster OX=7227 GN=ari-1 PE=1 SV=2	ari	+	2.38751	0.0362743	1.4404
Q9VUK8	Glycine--tRNA ligase OS=Drosophila melanogaster OX=7227 GN=GlyRS PE=1 SV=1	GlyRS	+	2.38013	0.00138222	2.85942
Q9VEN1	Filamin-A OS=Drosophila melanogaster OX=7227 GN=cher PE=1 SV=2	cher	+	2.37566	0.000300187	3.52261
Q9XTL9	Glycogen phosphorylase OS=Drosophila melanogaster OX=7227 GN=GlyP PE=2 SV=2	GlyP	+	2.33845	0.00038792	3.41126
O97159	Chromodomain-helicase-DNA-binding protein Mi-2 homolog OS=Drosophila melanogaster OX=7227 GN=Mi-2 PE=1 SV=2	Mi	+	2.33601	0.000374119	3.42699
Q9VEJ2	Nucleolar protein 14 homolog OS=Drosophila melanogaster OX=7227 GN=l(3)07882 PE=2 SV=2	l(3)07882	+	2.307	0.000164188	3.78466
Q7YZA2	Uncharacterized protein CG7065 OS=Drosophila melanogaster OX=7227 GN=CG7065 PE=1 SV=1	CG7065	+	2.26597	0.000160141	3.7955
P35381	ATP synthase subunit alpha, mitochondrial OS=Drosophila melanogaster OX=7227 GN=blw PE=1 SV=2	blw	+	2.25982	0.000112041	3.95062
P02840	Salivary glue protein Sgs-3 OS=Drosophila melanogaster OX=7227 GN=Sgs3 PE=1 SV=1	Sgs3	+	2.25445	0.0010711	2.97017
Q9V6K1	Tripeptidyl-peptidase 2 OS=Drosophila melanogaster OX=7227 GN=TppII PE=1 SV=2	TppII	+	2.24122	0.00214555	2.66846
Q9XYZ5	DNA damage-binding protein 1 OS=Drosophila melanogaster OX=7227 GN=pic PE=1 SV=1	pic	+	2.22002	0.000305565	3.5149
P54362	AP-3 complex subunit delta OS=Drosophila melanogaster OX=7227 GN=g PE=1 SV=4	g	+	2.2101	0.00022464	3.64851
Q9VB46	Adipocyte plasma membrane-associated protein Hemomucin OS=Drosophila melanogaster OX=7227 GN=Hmu PE=1 SV=1	Hmu	+	2.19593	0.00380461	2.41969
Q86BY9	Protein rigor mortis OS=Drosophila melanogaster OX=7227 GN=rig PE=1 SV=1	rig	+	2.19432	0.0013116	2.8822
O77458	Triosephosphate isomerase OS=Drosophila yakuba OX=7245 GN=Tpi PE=2 SV=1	Tpi	+	2.12714	0.000287736	3.54101
P29349	Tyrosine-protein phosphatase corkscrew OS=Drosophila melanogaster OX=7227 GN=csw PE=1 SV=2	csw	+	2.12504	0.00137807	2.86073
Q01604	Phosphoglycerate kinase OS=Drosophila melanogaster OX=7227 GN=Pgk PE=2 SV=2	Pgk	+	2.11637	0.000435267	3.36124
P29746	Protein bangles and beads OS=Drosophila melanogaster OX=7227 GN=bnb PE=1 SV=1	bnb	+	2.05886	0.00217823	2.6619
Q8INM3	Protein slender lobes OS=Drosophila melanogaster OX=7227 GN=sle PE=1 SV=1	sle	+	2.04666	0.00115968	2.93566
Q9VYS3	Regulator of nonsense transcripts 1 homolog OS=Drosophila melanogaster OX=7227 GN=Upf1 PE=1 SV=2	Upf1	+	2.04528	0.000273947	3.56233
Q9VU95	Alanine--glyoxylate aminotransferase 2-like OS=Drosophila melanogaster OX=7227 GN=CG8745 PE=2 SV=2	CG8745	+	2.03478	0.000885863	3.05263
Q9W2F2	Protein mahjong OS=Drosophila melanogaster OX=7227 GN=mahj PE=1 SV=2	mahj	+	2.01055	0.000536858	3.27014
Q9VZD8	THUMP domain-containing protein 1 homolog OS=Drosophila melanogaster OX=7227 GN=CG15014 PE=1 SV=2	CG15014	+	2.00536	0.00152288	2.81734
P45594	Cofilin/actin-depolymerizing factor homolog OS=Drosophila melanogaster OX=7227 GN=tsr PE=1 SV=1	tsr	=	1.99603	0.124696	0.904146
Q9VPC0	Serine/threonine-protein kinase PITSLRE OS=Drosophila melanogaster OX=7227 GN=Pitslre PE=1 SV=1	Pitslre	+	1.99194	0.000331154	3.47997
P52295	Importin subunit alpha OS=Drosophila melanogaster OX=7227 GN=Pen PE=1 SV=2	Pen	+	1.99189	0.0257642	1.58898
O02649	Heat shock protein 60A OS=Drosophila melanogaster OX=7227 GN=Hsp60A PE=1 SV=3	Hsp60A	+	1.98895	0.000346337	3.4605
Q709R6	LEM domain-containing protein Bocksbeutel OS=Drosophila melanogaster OX=7227 GN=bocks PE=1 SV=1	bocks	+	1.9846	0.00390677	2.40818
Q9VYA7	RRP12-like protein OS=Drosophila melanogaster OX=7227 GN=CG2691 PE=1 SV=2	CG2691	+	1.97169	0.000535992	3.27084
Q9VGU5	Tetratricopeptide repeat protein 14 homolog OS=Drosophila melanogaster OX=7227 GN=CG6621 PE=1 SV=2	CG6621	+	1.97011	0.0037376	2.42741
Q86B47	Probable ATP-dependent RNA helicase CG8611 OS=Drosophila melanogaster OX=7227 GN=CG8611 PE=1 SV=1	CG8611	+	1.96617	0.00126459	2.89805
Q94522	Succinate--CoA ligase [ADP/GDP-forming] subunit alpha, mitochondrial OS=Drosophila melanogaster OX=7227 GN=Scsalpha1 PE=2 SV=3	Scsalpha1	+	1.9636	0.000572058	3.24256
O02193	Males-absent on the first protein OS=Drosophila melanogaster OX=7227 GN=mof PE=1 SV=1	mof	+	1.95857	0.00891601	2.04983
P23625	G protein alpha q subunit OS=Drosophila melanogaster OX=7227 GN=Galphaq PE=2 SV=2	Galphaq	+	1.95756	0.0208364	1.68118
P52034	ATP-dependent 6-phosphofructokinase OS=Drosophila melanogaster OX=7227 GN=Pfk PE=2 SV=2	Pfk	+	1.95669	0.000174098	3.75921
P08970, Q08875	Protein suppressor of hairy wing OS=Drosophila melanogaster OX=7227 GN=su(Hw) PE=1 SV=2	su(Hw)	+	1.95616	0.00343526	2.46404
Q9VEB3	Ribosome production factor 2 homolog OS=Drosophila melanogaster OX=7227 GN=Non3 PE=2 SV=3	Non3	+	1.95322	0.00993592	2.00279
P35600	Replication factor C subunit 1 OS=Drosophila melanogaster OX=7227 GN=Gnf1 PE=1 SV=2	Gnf1	+	1.91858	0.0026942	2.56957
Q9VQX4	Nicotinate phosphoribosyltransferase OS=Drosophila melanogaster OX=7227 GN=Naprt PE=2 SV=2	Naprt	+	1.88157	0.0015137	2.81996
P08736	Elongation factor 1-alpha 1 OS=Drosophila melanogaster OX=7227 GN=eEF1alpha1 PE=1 SV=2	eEF1alpha1	+	1.86028	0.00135536	2.86795
Q94516	ATP synthase subunit b, mitochondrial OS=Drosophila melanogaster OX=7227 GN=ATPsynB PE=2 SV=2	ATPsynB	+	1.85362	0.00385934	2.41349
P83099	Putative protein kinase C delta type homolog OS=Drosophila melanogaster OX=7227 GN=Pkcdelta PE=2 SV=3	Pkcdelta	+	1.84296	0.00787484	2.10376
P02516	Heat shock protein 23 OS=Drosophila melanogaster OX=7227 GN=Hsp23 PE=2 SV=2	Hsp23	+	1.83708	0.00173888	2.75973
P11147, P29844, P29845	Heat shock 70 kDa protein cognate 4 OS=Drosophila melanogaster OX=7227 GN=Hsc70-4 PE=1 SV=3	Hsc70	+	1.83042	8.16587e-05	4.088
P02517	Heat shock protein 26 OS=Drosophila melanogaster OX=7227 GN=Hsp26 PE=1 SV=2	Hsp26	+	1.82879	0.00676155	2.16995
B4PIW8	Ubiquitin carboxyl-terminal hydrolase 36 OS=Drosophila yakuba OX=7245 GN=Usp36 PE=3 SV=1	Usp36	+	1.81181	0.00482184	2.31679
Q7KN79	Protein LTV1 homolog OS=Drosophila melanogaster OX=7227 GN=LTV1 PE=1 SV=1	LTV1	+	1.78229	0.00818315	2.08708
P05661	Myosin heavy chain, muscle OS=Drosophila melanogaster OX=7227 GN=Mhc PE=1 SV=4	Mhc	+	1.77717	3.00862e-05	4.52163
P40320	S-adenosylmethionine synthase OS=Drosophila melanogaster OX=7227 GN=Sam-S PE=2 SV=2	Sam	+	1.76797	0.00583692	2.23382
Q9VMN5	60 kDa heat shock protein homolog 2, mitochondrial OS=Drosophila melanogaster OX=7227 GN=Hsp60C PE=2 SV=2	Hsp60C	+	1.7534	0.00145709	2.83651
P48610	Arginine kinase OS=Drosophila melanogaster OX=7227 GN=Argk PE=2 SV=2	Argk	+	1.7443	0.000262092	3.58155
P31409	V-type proton ATPase subunit B OS=Drosophila melanogaster OX=7227 GN=Vha55 PE=2 SV=1	Vha55	+	1.71051	0.00218392	2.66076
Q9I7I7	NAD-dependent protein deacetylase Sirt2 OS=Drosophila melanogaster OX=7227 GN=Sirt2 PE=3 SV=1	Sirt2	=	1.70522	0.0834076	1.07879
P12646, Q27638	Glucose-6-phosphate 1-dehydrogenase OS=Drosophila melanogaster OX=7227 GN=Zw PE=1 SV=2	Zw	+	1.70284	0.000930991	3.03105
P20477	Glutamine synthetase 1, mitochondrial OS=Drosophila melanogaster OX=7227 GN=Gs1 PE=2 SV=3	Gs1	+	1.7006	0.00359563	2.44422
Q9VP22	Cyclin-dependent kinase 12 OS=Drosophila melanogaster OX=7227 GN=Cdk12 PE=1 SV=1	Cdk12	+	1.6876	0.00110191	2.95785
Q9V411	Nucleolar GTP-binding protein 1 OS=Drosophila melanogaster OX=7227 GN=Non1 PE=2 SV=1	Non1	+	1.66587	0.000940095	3.02683
Q9VI82	Nucleolar complex protein 3 homolog OS=Drosophila melanogaster OX=7227 GN=NOC3 PE=1 SV=1	NOC3	+	1.63829	0.0107128	1.9701
Q9W1J3	Gastrulation defective protein 1 homolog OS=Drosophila melanogaster OX=7227 GN=CG5543 PE=2 SV=1	CG5543	+	1.62205	0.00655645	2.18333
P00967	Trifunctional purine biosynthetic protein adenosine-3 OS=Drosophila melanogaster OX=7227 GN=Gart PE=1 SV=2	Gart	+	1.60941	0.0031585	2.50052
P14318	Muscle-specific protein 20 OS=Drosophila melanogaster OX=7227 GN=Mp20 PE=2 SV=2	Mp20	+	1.60563	0.00553745	2.25669
Q9VYY9	Ecotropic viral integration site 5 ortholog OS=Drosophila melanogaster OX=7227 GN=Evi5 PE=1 SV=3	Evi5	=	1.60118	0.0834299	1.07868
P02825	Major heat shock 70 kDa protein Ab OS=Drosophila melanogaster OX=7227 GN=Hsp70Ab PE=2 SV=3	Hsp70Ab	+	1.59209	0.00124195	2.90589
P07487	Glyceraldehyde-3-phosphate dehydrogenase 2 OS=Drosophila melanogaster OX=7227 GN=Gapdh2 PE=1 SV=2	Gapdh2	+	1.59195	0.00167592	2.77575
O96553	C-1-tetrahydrofolate synthase, cytoplasmic OS=Drosophila melanogaster OX=7227 GN=pug PE=2 SV=4	pug	+	1.59139	0.00151776	2.8188
Q9VMD9	Tiggrin OS=Drosophila melanogaster OX=7227 GN=Tig PE=1 SV=2	Tig	+	1.58875	0.00215673	2.6662
P51123	Transcription initiation factor TFIID subunit 1 OS=Drosophila melanogaster OX=7227 GN=Taf1 PE=1 SV=3	Taf1	+	1.57991	0.022755	1.64292
Q9VP47	Pre-rRNA-processing protein TSR1 homolog OS=Drosophila melanogaster OX=7227 GN=Tsr1 PE=1 SV=1	Tsr1	+	1.55536	0.0031968	2.49528
P07486	Glyceraldehyde-3-phosphate dehydrogenase 1 OS=Drosophila melanogaster OX=7227 GN=Gapdh1 PE=2 SV=2	Gapdh1	+	1.55215	0.0043586	2.36065
O15943	Neural-cadherin OS=Drosophila melanogaster OX=7227 GN=CadN PE=1 SV=2	CadN	+	1.54442	0.00850343	2.07041
P10987	Actin-5C OS=Drosophila melanogaster OX=7227 GN=Act5C PE=1 SV=4	Act5C	+	1.54423	0.000984744	3.00668
Q7KW39	Probable methylmalonate-semialdehyde dehydrogenase [acylating], mitochondrial OS=Drosophila melanogaster OX=7227 GN=CG17896 PE=2 SV=1	CG17896	+	1.5307	0.00526226	2.27883
O01666	ATP synthase subunit gamma, mitochondrial OS=Drosophila melanogaster OX=7227 GN=ATPsyngamma PE=2 SV=2	ATPsyngamma	+	1.52673	0.00147851	2.83018
Q9W3C2	Ribosome biogenesis protein NOP53 OS=Drosophila melanogaster OX=7227 GN=CG1785 PE=2 SV=1	CG1785	+	1.49705	0.0140329	1.85285
Q7K4Q5	Probable protein phosphatase CG10417 OS=Drosophila melanogaster OX=7227 GN=CG10417 PE=1 SV=1	CG10417	+	1.48437	0.00898433	2.04651
Q9VXB3	Histone deacetylase complex subunit SAP30 homolog OS=Drosophila melanogaster OX=7227 GN=Sap30 PE=1 SV=1	Sap30	+	1.45753	0.00465359	2.33221
A1Z8D0	Periodic tryptophan protein 1 homolog OS=Drosophila melanogaster OX=7227 GN=nclb PE=1 SV=1	nclb	+	1.44778	0.00853775	2.06866
Q0E940	Eukaryotic translation initiation factor 3 subunit B OS=Drosophila melanogaster OX=7227 GN=eIF3b PE=1 SV=1	eIF3b	+	1.43345	0.000679414	3.16787
Q9VN25	Eukaryotic translation initiation factor 3 subunit A OS=Drosophila melanogaster OX=7227 GN=eIF3a PE=1 SV=1	eIF3a	+	1.40839	0.000231555	3.63535
Q9VF78	Conserved oligomeric Golgi complex subunit 2 OS=Drosophila melanogaster OX=7227 GN=Cog2 PE=2 SV=1	Cog2	+	1.39974	0.0148033	1.82964
Q9V3J1	V-type proton ATPase subunit H OS=Drosophila melanogaster OX=7227 GN=VhaSFD PE=2 SV=2	VhaSFD	+	1.35839	0.0152416	1.81697
A4VCL2	Extracellular serine/threonine protein CG31145 OS=Drosophila melanogaster OX=7227 GN=CG31145 PE=2 SV=1	CG31145	+	1.33001	0.0222783	1.65212
P20432	Glutathione S-transferase D1 OS=Drosophila melanogaster OX=7227 GN=GstD1 PE=1 SV=1	GstD1	+	1.31757	0.00337821	2.47131
P05990, Q01637	CAD protein OS=Drosophila melanogaster OX=7227 GN=r PE=1 SV=3	r	+	1.31291	0.0199626	1.69978
Q9W4D2	RNA-binding protein 4F OS=Drosophila melanogaster OX=7227 GN=Rnp4F PE=1 SV=1	Rnp4F	+	1.3025	0.00780949	2.10738
Q9V3B6	Protein CWC15 homolog OS=Drosophila melanogaster OX=7227 GN=c12.1 PE=2 SV=1	c12	=	1.28612	0.130228	0.885297
Q9VCA8	Ankyrin repeat and KH domain-containing protein mask OS=Drosophila melanogaster OX=7227 GN=mask PE=1 SV=2	mask	+	1.28447	0.0107176	1.9699
Q9VWB9	Thyroid adenoma-associated protein homolog OS=Drosophila melanogaster OX=7227 GN=THADA PE=1 SV=3	THADA	=	1.28001	0.0916334	1.03795
O18388	Importin subunit beta OS=Drosophila melanogaster OX=7227 GN=Fs(2)Ket PE=1 SV=2	Fs(2)Ket	+	1.2756	0.0256121	1.59156
Q8MT36	Probable histone-lysine N-methyltransferase Mes-4 OS=Drosophila melanogaster OX=7227 GN=Mes-4 PE=1 SV=2	Mes	=	1.26936	0.285141	0.54494
Q9NFU0	Synaptic functional regulator FMR1 OS=Drosophila melanogaster OX=7227 GN=Fmr1 PE=1 SV=1	Fmr1	+	1.25867	0.00636812	2.19599
P19351	Troponin T, skeletal muscle OS=Drosophila melanogaster OX=7227 GN=up PE=1 SV=3	up	+	1.25241	0.00484758	2.31448
P12297	Protein suppressor of white apricot OS=Drosophila melanogaster OX=7227 GN=su(w[a]) PE=1 SV=3	su(w[a])	+	1.22956	0.0229748	1.63875
Q8IR79	LIM domain kinase 1 OS=Drosophila melanogaster OX=7227 GN=LIMK1 PE=1 SV=1	LIMK1	+	1.22878	0.0229095	1.63998
Q24368	Chromatin-remodeling complex ATPase chain Iswi OS=Drosophila melanogaster OX=7227 GN=Iswi PE=1 SV=1	Iswi	+	1.21159	0.0047616	2.32225
Q8NF91	Nesprin-1 OS=Homo sapiens OX=9606 GN=SYNE1 PE=1 SV=4	SYNE1	+	1.19389	0.0254617	1.59411
Q9VQ91	Tudor and KH domain-containing protein homolog OS=Drosophila melanogaster OX=7227 GN=papi PE=1 SV=1	papi	+	1.19302	0.0162571	1.78896
P19967	Cytochrome b5-related protein OS=Drosophila melanogaster OX=7227 GN=Cyt-b5-r PE=2 SV=2	Cyt	+	1.18845	0.0084065	2.07538
P17133	U1 small nuclear ribonucleoprotein 70 kDa OS=Drosophila melanogaster OX=7227 GN=snRNP-U1-70K PE=1 SV=2	snRNP	+	1.17476	0.0306699	1.51329
Q8SWU7	Obg-like ATPase 1 OS=Drosophila melanogaster OX=7227 GN=CG1354 PE=1 SV=1	CG1354	=	1.17358	0.0505148	1.29658
P36188	Troponin I OS=Drosophila melanogaster OX=7227 GN=wupA PE=2 SV=3	wupA	+	1.16766	0.00457481	2.33963
Q9W5E4	Myb-binding protein 1A OS=Drosophila melanogaster OX=7227 GN=Mybbp1A PE=1 SV=1	Mybbp1A	+	1.16586	0.0273398	1.5632
Q94523	Succinate dehydrogenase [ubiquinone] flavoprotein subunit, mitochondrial OS=Drosophila melanogaster OX=7227 GN=SdhA PE=2 SV=3	SdhA	+	1.1322	0.00984133	2.00695
P48605	T-complex protein 1 subunit gamma OS=Drosophila melanogaster OX=7227 GN=CCT3 PE=2 SV=2	CCT3	+	1.13059	0.0178067	1.74942
Q7JVI3	Eukaryotic translation initiation factor 3 subunit M OS=Drosophila melanogaster OX=7227 GN=eIF3m PE=2 SV=1	eIF3m	+	1.12368	0.00730437	2.13642
Q9VWH4	Probable isocitrate dehydrogenase [NAD] subunit alpha, mitochondrial OS=Drosophila melanogaster OX=7227 GN=Idh3a PE=2 SV=1	Idh3a	+	1.12278	0.00574784	2.2405
P54611	V-type proton ATPase subunit E OS=Drosophila melanogaster OX=7227 GN=Vha26 PE=1 SV=1	Vha26	+	1.11965	0.0101798	1.99226
P11997	Larval serum protein 1 gamma chain OS=Drosophila melanogaster OX=7227 GN=Lsp1gamma PE=2 SV=2	Lsp1gamma	+	1.09241	0.00984623	2.00673
O62619	Pyruvate kinase OS=Drosophila melanogaster OX=7227 GN=PyK PE=2 SV=2	PyK	+	1.08864	0.00893811	2.04875
Q01989	Myosin heavy chain 95F OS=Drosophila melanogaster OX=7227 GN=jar PE=2 SV=4	jar	+	1.06321	0.0484677	1.31455
Q24325	Transcription initiation factor TFIID subunit 2 OS=Drosophila melanogaster OX=7227 GN=Taf2 PE=1 SV=2	Taf2	=	1.04444	0.0946829	1.02373
Q8MQJ9	Brain tumor protein OS=Drosophila melanogaster OX=7227 GN=brat PE=1 SV=2	brat	+	1.0396	0.017061	1.768
Q9VHP0	ATP-dependent RNA helicase bel OS=Drosophila melanogaster OX=7227 GN=bel PE=1 SV=1	bel	+	1.02873	0.0181321	1.74155
Q9W5U2	Probable chitinase 10 OS=Drosophila melanogaster OX=7227 GN=Cht10 PE=2 SV=2	Cht10	=	1.02827	0.0521241	1.28296
Q95028	L-lactate dehydrogenase OS=Drosophila melanogaster OX=7227 GN=Ldh PE=2 SV=1	Ldh	+	1.02113	0.00899235	2.04613
P53501	Actin-57B OS=Drosophila melanogaster OX=7227 GN=Act57B PE=1 SV=1	Act57B	+	1.01954	0.0107541	1.96843
Q9VE01	Probable cytochrome P450 12a5, mitochondrial OS=Drosophila melanogaster OX=7227 GN=Cyp12a5 PE=2 SV=1	Cyp12a5	=	0.998503	0.0666204	1.17639
Q8MT06	Guanine nucleotide-binding protein-like 3 homolog OS=Drosophila melanogaster OX=7227 GN=Ns1 PE=1 SV=2	Ns1	+	0.991306	0.0110649	1.95605
P24156	Protein l(2)37Cc OS=Drosophila melanogaster OX=7227 GN=l(2)37Cc PE=2 SV=2	l(2)37Cc	+	0.990843	0.0185544	1.73155
O18404	3-hydroxyacyl-CoA dehydrogenase type-2 OS=Drosophila melanogaster OX=7227 GN=scu PE=1 SV=1	scu	+	0.990814	0.0496346	1.30422
Q9W1V3	rRNA 2'-O-methyltransferase fibrillarin OS=Drosophila melanogaster OX=7227 GN=Fib PE=2 SV=1	Fib	+	0.972602	0.0190599	1.71988
P08182	Casein kinase II subunit beta OS=Drosophila melanogaster OX=7227 GN=CkIIbeta PE=2 SV=2	CkIIbeta	=	0.963914	0.0520472	1.2836
Q9VJ87	Pre-mRNA-splicing factor CWC22 homolog OS=Drosophila melanogaster OX=7227 GN=ncm PE=1 SV=3	ncm	+	0.956251	0.0226244	1.64542
Q24592	Tyrosine-protein kinase hopscotch OS=Drosophila melanogaster OX=7227 GN=hop PE=1 SV=2	hop	=	0.933654	0.0706589	1.15083
P48603	F-actin-capping protein subunit beta OS=Drosophila melanogaster OX=7227 GN=cpb PE=2 SV=1	cpb	=	0.924272	0.0664997	1.17718
Q7K4H4	Bifunctional lysine-specific demethylase and histidyl-hydroxylase NO66 OS=Drosophila melanogaster OX=7227 GN=NO66 PE=1 SV=1	NO66	=	0.909902	0.0910286	1.04082
P49847	Transcription initiation factor TFIID subunit 6 OS=Drosophila melanogaster OX=7227 GN=Taf6 PE=1 SV=2	Taf6	+	0.900987	0.0244817	1.61116
Q9VH95	Uncharacterized protein CG16817 OS=Drosophila melanogaster OX=7227 GN=CG16817 PE=1 SV=1	CG16817	=	0.894572	0.124518	0.904767
Q9W3C1	RNA cytidine acetyltransferase OS=Drosophila melanogaster OX=7227 GN=l(1)G0020 PE=1 SV=2	l(1)G0020	=	0.894336	0.0515626	1.28767
X2JDY8	Rho GTPase-activating protein Graf OS=Drosophila melanogaster OX=7227 GN=Graf PE=1 SV=1	Graf	=	0.892041	0.0784214	1.10557
Q94920	Voltage-dependent anion-selective channel OS=Drosophila melanogaster OX=7227 GN=porin PE=1 SV=3	porin	+	0.889311	0.0265411	1.57608
Q9VPW1	Protein asteroid OS=Drosophila melanogaster OX=7227 GN=ast PE=2 SV=1	ast	=	0.888706	0.0933663	1.02981
P02518	Heat shock protein 27 OS=Drosophila melanogaster OX=7227 GN=Hsp27 PE=1 SV=2	Hsp27	+	0.88768	0.0320609	1.49402
Q9VAW5	La-related protein 1 OS=Drosophila melanogaster OX=7227 GN=larp PE=1 SV=5	larp	+	0.841659	0.0362469	1.44073
Q7YU24	Transmembrane GTPase Marf OS=Drosophila melanogaster OX=7227 GN=Marf PE=1 SV=1	Marf	=	0.83632	0.120802	0.917926
P48591	Ribonucleoside-diphosphate reductase large subunit OS=Drosophila melanogaster OX=7227 GN=RnrL PE=1 SV=2	RnrL	=	0.831307	0.179147	0.746791
O77277	Torsin-like protein OS=Drosophila melanogaster OX=7227 GN=Torsin PE=2 SV=2	Torsin	=	0.826188	0.0579783	1.23673
Q64727	Vinculin OS=Mus musculus OX=10090 GN=Vcl PE=1 SV=4	Vcl	=	0.819539	0.0882072	1.0545
Q9VUM0	Probable DNA mismatch repair protein Msh6 OS=Drosophila melanogaster OX=7227 GN=Msh6 PE=1 SV=2	Msh6	=	0.809593	0.235561	0.627898
Q0E9G3	Protein kintoun OS=Drosophila melanogaster OX=7227 GN=Nop17l PE=1 SV=1	Nop17l	=	0.7996	0.115181	0.938621
Q9NHV9	Protein vav OS=Drosophila melanogaster OX=7227 GN=Vav PE=1 SV=2	Vav	=	0.78062	0.156895	0.804391
O46043	Poly(ADP-ribose) glycohydrolase OS=Drosophila melanogaster OX=7227 GN=Parg PE=1 SV=3	Parg	=	0.777558	0.142238	0.846984
Q24151	Signal transducer and transcription activator OS=Drosophila melanogaster OX=7227 GN=Stat92E PE=1 SV=1	Stat92E	+	0.773128	0.0450951	1.34587
Q9V3S0	Cytochrome P450 4g1 OS=Drosophila melanogaster OX=7227 GN=Cyp4g1 PE=2 SV=1	Cyp4g1	=	0.756872	0.139676	0.854878
Q9V3P0	Peroxiredoxin 1 OS=Drosophila melanogaster OX=7227 GN=Jafrac1 PE=1 SV=1	Jafrac1	=	0.695768	0.109596	0.960206
Q8MLV1	Lamin-B receptor OS=Drosophila melanogaster OX=7227 GN=LBR PE=1 SV=1	LBR	=	0.692439	0.175141	0.756613
P37276	Dynein heavy chain, cytoplasmic OS=Drosophila melanogaster OX=7227 GN=Dhc64C PE=2 SV=2	Dhc64C	=	0.689038	0.0903624	1.04401
P84040	Histone H4 OS=Drosophila melanogaster OX=7227 GN=His4:CG33909 PE=1 SV=2	His4:CG33909	=	0.68695	0.125124	0.902658
Q9V3J4	Protein SEC13 homolog OS=Drosophila melanogaster OX=7227 GN=Sec13 PE=1 SV=1	Sec13	=	0.684773	0.116837	0.932421
Q868Z9	Papilin OS=Drosophila melanogaster OX=7227 GN=Ppn PE=1 SV=2	Ppn	=	0.665503	0.11624	0.934643
Q7PLI2, Q8I8U7	Nipped-B protein OS=Drosophila melanogaster OX=7227 GN=Nipped-B PE=1 SV=3	Nipped	=	0.662818	0.109522	0.9605
Q27331	V-type proton ATPase catalytic subunit A isoform 2 OS=Drosophila melanogaster OX=7227 GN=Vha68-2 PE=1 SV=2	Vha68	=	0.656926	0.101083	0.99532
Q9VLM8	Alanine--tRNA ligase, cytoplasmic OS=Drosophila melanogaster OX=7227 GN=AlaRS PE=2 SV=1	AlaRS	=	0.621394	0.102886	0.987645
P32234	GTP-binding protein 128up OS=Drosophila melanogaster OX=7227 GN=128up PE=2 SV=2	128up	=	0.59925	0.126362	0.898385
Q07171	Gelsolin OS=Drosophila melanogaster OX=7227 GN=Gel PE=1 SV=2	Gel	=	0.592492	0.146504	0.83415
Q9VYR0	LSM12 homolog A OS=Drosophila melanogaster OX=7227 GN=Lsm12a PE=1 SV=2	Lsm12a	=	0.59003	0.279957	0.552909
Q9VGK7	Elongator complex protein 1 OS=Drosophila melanogaster OX=7227 GN=Elp1 PE=1 SV=2	Elp1	=	0.586166	0.423504	0.373142
Q9W032	Protein ecdysoneless OS=Drosophila melanogaster OX=7227 GN=ecd PE=1 SV=1	ecd	=	0.585325	0.222016	0.653616
P91926	AP-2 complex subunit alpha OS=Drosophila melanogaster OX=7227 GN=AP-2alpha PE=1 SV=1	AP	=	0.584844	0.362725	0.440422
B4IL64	Neuropathy target esterase sws OS=Drosophila sechellia OX=7238 GN=sws PE=3 SV=1	sws	=	0.56081	0.242828	0.614701
Q23979	Unconventional myosin IC OS=Drosophila melanogaster OX=7227 GN=Myo61F PE=1 SV=3	Myo61F	=	0.545937	0.187193	0.727711
P56538	Eukaryotic translation initiation factor 6 OS=Drosophila melanogaster OX=7227 GN=eIF6 PE=2 SV=3	eIF6	=	0.508043	0.161012	0.793143
Q9W0P5	UDP-glucose 4-epimerase OS=Drosophila melanogaster OX=7227 GN=Gale PE=1 SV=1	Gale	=	0.501848	0.175273	0.756284
P54398	Fat body protein 2 OS=Drosophila melanogaster OX=7227 GN=Fbp2 PE=2 SV=2	Fbp2	=	0.498914	0.159408	0.797489
P22700	Calcium-transporting ATPase sarcoplasmic/endoplasmic reticulum type OS=Drosophila melanogaster OX=7227 GN=SERCA PE=1 SV=2	SERCA	=	0.498172	0.187609	0.726746
Q9V726	Cleavage and polyadenylation specificity factor subunit 1 OS=Drosophila melanogaster OX=7227 GN=Cpsf160 PE=1 SV=1	Cpsf160	=	0.495522	0.25851	0.587522
Q7KRY7	Protein lap4 OS=Drosophila melanogaster OX=7227 GN=scrib PE=1 SV=1	scrib	=	0.49021	0.196207	0.707285
Q9VE00	Probable cytochrome P450 12a4, mitochondrial OS=Drosophila melanogaster OX=7227 GN=Cyp12a4 PE=2 SV=2	Cyp12a4	=	0.489589	0.275601	0.559719
O77460	Inorganic pyrophosphatase OS=Drosophila melanogaster OX=7227 GN=Nurf-38 PE=1 SV=3	Nurf	=	0.488883	0.314211	0.502778
Q9W0T1	Nucleosome-remodeling factor subunit NURF301 OS=Drosophila melanogaster OX=7227 GN=E(bx) PE=1 SV=2	E(bx)	=	0.473691	0.282294	0.549299
Q9V463	Nuclear pore complex protein Nup154 OS=Drosophila melanogaster OX=7227 GN=Nup154 PE=1 SV=1	Nup154	=	0.456455	0.472277	0.325804
P36179	Serine/threonine-protein phosphatase PP2A 65 kDa regulatory subunit OS=Drosophila melanogaster OX=7227 GN=Pp2A-29B PE=2 SV=4	Pp2A	=	0.450585	0.237619	0.624118
P12613	T-complex protein 1 subunit alpha OS=Drosophila melanogaster OX=7227 GN=CCT1 PE=2 SV=2	CCT1	=	0.444023	0.261486	0.582552
Q9VKD3	Cysteine desulfurase, mitochondrial OS=Drosophila melanogaster OX=7227 GN=Nfs1 PE=1 SV=1	Nfs1	=	0.443336	0.273038	0.563776
P26019	DNA polymerase alpha catalytic subunit OS=Drosophila melanogaster OX=7227 GN=PolA1 PE=1 SV=2	PolA1	=	0.426535	0.297649	0.526296
E1JH25	Protein telomere ends associated OS=Drosophila melanogaster OX=7227 GN=tea PE=1 SV=1	tea	=	0.42266	0.421833	0.37486
Q9W1X7	Mediator of RNA polymerase II transcription subunit 23 OS=Drosophila melanogaster OX=7227 GN=MED23 PE=1 SV=1	MED23	=	0.421855	0.387307	0.411945
Q9VI25	Neurochondrin homolog OS=Drosophila melanogaster OX=7227 GN=Neurochondrin PE=2 SV=1	Neurochondrin	=	0.420434	0.230279	0.637746
Q9VPQ2	DnaJ homolog shv OS=Drosophila melanogaster OX=7227 GN=shv PE=1 SV=1	shv	=	0.410849	0.435229	0.361283
Q9VUL1	CTP synthase OS=Drosophila melanogaster OX=7227 GN=CTPsyn PE=1 SV=2	CTPsyn	=	0.406515	0.254963	0.593523
P13706	Glycerol-3-phosphate dehydrogenase [NAD(+)], cytoplasmic OS=Drosophila melanogaster OX=7227 GN=Gpdh1 PE=1 SV=3	Gpdh1	=	0.401181	0.290331	0.537107
Q9VEX6	ATPase family AAA domain-containing protein 3A homolog OS=Drosophila melanogaster OX=7227 GN=bor PE=1 SV=2	bor	=	0.38149	0.265808	0.575431
Q24400	Muscle LIM protein Mlp84B OS=Drosophila melanogaster OX=7227 GN=Mlp84B PE=1 SV=1	Mlp84B	=	0.380624	0.308453	0.510812
A2VEI2	Calcium uptake protein 1 homolog, mitochondrial OS=Drosophila melanogaster OX=7227 GN=MICU1 PE=2 SV=1	MICU1	=	0.376529	0.453058	0.343846
P23696	Serine/threonine-protein phosphatase PP2A OS=Drosophila melanogaster OX=7227 GN=mts PE=1 SV=1	mts	=	0.372693	0.307471	0.512195
Q7K2G1	Proteasomal ubiquitin receptor ADRM1 homolog OS=Drosophila melanogaster OX=7227 GN=Rpn13 PE=1 SV=1	Rpn13	=	0.368488	0.393265	0.405315
Q9W3N6	General vesicular transport factor p115 OS=Drosophila melanogaster OX=7227 GN=p115 PE=1 SV=2	p115	=	0.366723	0.468805	0.329008
Q00637	Superoxide dismutase [Mn], mitochondrial OS=Drosophila melanogaster OX=7227 GN=Sod2 PE=2 SV=3	Sod2	=	0.353321	0.375957	0.424861
Q07327	Protein ROP OS=Drosophila melanogaster OX=7227 GN=Rop PE=2 SV=2	Rop	=	0.348836	0.532426	0.273741
P02515	Heat shock protein 22 OS=Drosophila melanogaster OX=7227 GN=Hsp22 PE=1 SV=4	Hsp22	=	0.348221	0.42382	0.372819
Q9VUQ5	Protein argonaute-2 OS=Drosophila melanogaster OX=7227 GN=AGO2 PE=1 SV=3	AGO2	=	0.347953	0.294783	0.530498
Q9VH07	RuvB-like helicase 1 OS=Drosophila melanogaster OX=7227 GN=pont PE=1 SV=1	pont	=	0.345361	0.349667	0.456346
Q00963	Spectrin beta chain OS=Drosophila melanogaster OX=7227 GN=beta-Spec PE=1 SV=2	beta	=	0.330638	0.303675	0.517591
Q9W2N0	F-actin-capping protein subunit alpha OS=Drosophila melanogaster OX=7227 GN=cpa PE=2 SV=1	cpa	=	0.319349	0.405575	0.391929
Q8T498	Ras GTPase-activating protein raskol OS=Drosophila melanogaster OX=7227 GN=raskol PE=1 SV=3	raskol	=	0.318333	0.507942	0.294185
Q9VHS8	Eukaryotic initiation factor 4A-III OS=Drosophila melanogaster OX=7227 GN=CG7483 PE=1 SV=1	CG7483	=	0.312792	0.380869	0.419224
Q95RI5	Failed axon connections OS=Drosophila melanogaster OX=7227 GN=fax PE=1 SV=1	fax	=	0.278262	0.466762	0.330904
Q9VVI3	E3 ubiquitin-protein ligase Nedd-4 OS=Drosophila melanogaster OX=7227 GN=Nedd4 PE=1 SV=2	Nedd4	=	0.273081	0.587109	0.231281
Q9VA73	Calcium-binding mitochondrial carrier protein Aralar1 OS=Drosophila melanogaster OX=7227 GN=aralar1 PE=2 SV=1	aralar1	=	0.268836	0.403364	0.394303
Q9W130	Cytochrome P450 9c1 OS=Drosophila melanogaster OX=7227 GN=Cyp9c1 PE=2 SV=1	Cyp9c1	=	0.260725	0.506949	0.295036
Q9VX32	Rho GTPase-activating protein 190 OS=Drosophila melanogaster OX=7227 GN=RhoGAPp190 PE=1 SV=2	RhoGAPp190	=	0.251479	0.47582	0.322557
Q24311	Cullin homolog 1 OS=Drosophila melanogaster OX=7227 GN=Cul1 PE=1 SV=2	Cul1	=	0.240388	0.657846	0.181876
P28668	Bifunctional glutamate/proline--tRNA ligase OS=Drosophila melanogaster OX=7227 GN=GluProRS PE=1 SV=2	GluProRS	=	0.23058	0.532979	0.27329
P91928	MICOS complex subunit Mic60 OS=Drosophila melanogaster OX=7227 GN=Mitofilin PE=1 SV=4	Mitofilin	=	0.215259	0.568166	0.245525
Q9VVG4	Exocyst complex component 1 OS=Drosophila melanogaster OX=7227 GN=Sec3 PE=1 SV=2	Sec3	=	0.200648	0.653825	0.184539
Q9VEZ3	Protein mini spindles OS=Drosophila melanogaster OX=7227 GN=msps PE=1 SV=3	msps	=	0.196405	0.674248	0.17118
Q9TVM2	Exportin-1 OS=Drosophila melanogaster OX=7227 GN=emb PE=1 SV=1	emb	=	0.195342	0.624744	0.204298
Q24498	Ryanodine receptor OS=Drosophila melanogaster OX=7227 GN=RyR PE=1 SV=3	RyR	=	0.189777	0.574857	0.24044
Q94899	COP9 signalosome complex subunit 2 OS=Drosophila melanogaster OX=7227 GN=alien PE=1 SV=2	alien	=	0.18581	0.600429	0.221538
A8DYP0	Obscurin OS=Drosophila melanogaster OX=7227 GN=Unc-89 PE=1 SV=1	Unc	=	0.172379	0.691288	0.160341
P27619	Dynamin OS=Drosophila melanogaster OX=7227 GN=shi PE=1 SV=2	shi	=	0.169444	0.64141	0.192864
Q9V3K3	RuvB-like helicase 2 OS=Drosophila melanogaster OX=7227 GN=rept PE=1 SV=1	rept	=	0.165514	0.651821	0.185872
Q9VSA3	Probable medium-chain specific acyl-CoA dehydrogenase, mitochondrial OS=Drosophila melanogaster OX=7227 GN=CG12262 PE=2 SV=1	CG12262	=	0.156937	0.658411	0.181503
Q94915	Rhythmically expressed gene 2 protein OS=Drosophila melanogaster OX=7227 GN=Reg-2 PE=2 SV=1	Reg	=	0.139894	0.762187	0.117938
Q9W011	Probable cytochrome P450 4d20 OS=Drosophila melanogaster OX=7227 GN=Cyp4d20 PE=3 SV=1	Cyp4d20	=	0.134675	0.803821	0.0948404
Q9VX91	E3 ubiquitin-protein ligase UBR1 OS=Drosophila melanogaster OX=7227 GN=Ubr1 PE=2 SV=2	Ubr1	=	0.123592	0.758994	0.119762
Q8SY41	Breast carcinoma-amplified sequence 3 homolog OS=Drosophila melanogaster OX=7227 GN=rudhira PE=1 SV=1	rudhira	=	0.121243	0.774884	0.110764
Q99323	Myosin heavy chain, non-muscle OS=Drosophila melanogaster OX=7227 GN=zip PE=1 SV=2	zip	=	0.121019	0.523568	0.281027
O44081	H/ACA ribonucleoprotein complex subunit 4 OS=Drosophila melanogaster OX=7227 GN=Nop60B PE=1 SV=1	Nop60B	=	0.12077	0.775692	0.110311
Q04691	Fat-body protein 1 OS=Drosophila melanogaster OX=7227 GN=Fbp1 PE=2 SV=2	Fbp1	=	0.102101	0.703686	0.152621
P09491	Tropomyosin-2 OS=Drosophila melanogaster OX=7227 GN=Tm2 PE=2 SV=1	Tm2	=	0.0987803	0.734493	0.134013
P22464	Annexin B9 OS=Drosophila melanogaster OX=7227 GN=AnxB9 PE=1 SV=2	AnxB9	=	0.0784774	0.821408	0.0854409
Q9VKB9	Rab3 GTPase-activating protein regulatory subunit OS=Drosophila melanogaster OX=7227 GN=Rab3-GAP PE=1 SV=2	Rab3	=	0.0762894	0.870816	0.0600734
Q9VCA9	Signal peptidase complex subunit 3 OS=Drosophila melanogaster OX=7227 GN=Spase22-23 PE=2 SV=1	Spase22	=	0.0741598	0.867928	0.0615164
Q9VN13	Sideroflexin-1-3 OS=Drosophila melanogaster OX=7227 GN=Sfxn1-3 PE=2 SV=1	Sfxn1	=	0.0673334	0.83402	0.0788236
A1ZAB5, B3NPV8	Protein clueless OS=Drosophila melanogaster OX=7227 GN=clu PE=1 SV=1	clu	=	0.0668911	0.884313	0.0533938
Q960W6	Putative fatty acyl-CoA reductase CG8306 OS=Drosophila melanogaster OX=7227 GN=CG8306 PE=2 SV=1	CG8306	=	0.0658229	0.874725	0.0581285
P06754, P49455	Tropomyosin-1, isoforms 9A/A/B OS=Drosophila melanogaster OX=7227 GN=Tm1 PE=1 SV=2	Tm1	=	0.050394	0.858223	0.0664001
Q6AWJ9	Tyrosine-protein kinase-like otk OS=Drosophila melanogaster OX=7227 GN=otk PE=1 SV=1	otk	=	0.0456493	0.943203	0.0253949
Q9V4I1	Cytochrome P450 9b2 OS=Drosophila melanogaster OX=7227 GN=Cyp9b2 PE=2 SV=1	Cyp9b2	=	0.0455129	0.897925	0.04676
P40417	Mitogen-activated protein kinase ERK-A OS=Drosophila melanogaster OX=7227 GN=rl PE=1 SV=3	rl	=	0.0372559	0.937647	0.0279604
Q9W0G1	Tyrosine-protein phosphatase non-receptor type 61F OS=Drosophila melanogaster OX=7227 GN=Ptp61F PE=1 SV=1	Ptp61F	=	0.0314466	0.948555	0.0229375
Q9V3S9	Very long-chain-fatty-acid--CoA ligase bubblegum OS=Drosophila melanogaster OX=7227 GN=bgm PE=1 SV=1	bgm	=	0.0297717	0.935007	0.0291853
P36872	Protein phosphatase PP2A 55 kDa regulatory subunit OS=Drosophila melanogaster OX=7227 GN=tws PE=2 SV=1	tws	=	0.0261901	0.955913	0.0195817
P21187	Polyadenylate-binding protein OS=Drosophila melanogaster OX=7227 GN=pAbp PE=1 SV=3	pAbp	=	0.0261732	0.922938	0.0348274
P13607	Sodium/potassium-transporting ATPase subunit alpha OS=Drosophila melanogaster OX=7227 GN=Atpalpha PE=1 SV=3	Atpalpha	=	0.0129484	0.971899	0.012379
Q02645	Protein hu-li tai shao OS=Drosophila melanogaster OX=7227 GN=hts PE=1 SV=2	hts	=	0.0116799	0.97227	0.0122132
Q9V3G7	26S proteasome non-ATPase regulatory subunit 6 OS=Drosophila melanogaster OX=7227 GN=Rpn7 PE=2 SV=1	Rpn7	=	-0.00386341	0.991708	0.00361635
Q9V7N5	V-type proton ATPase subunit C OS=Drosophila melanogaster OX=7227 GN=Vha44 PE=2 SV=5	Vha44	=	-0.011628	0.973308	0.0117497
Q7KVQ0	Probable H/ACA ribonucleoprotein complex subunit 1 OS=Drosophila melanogaster OX=7227 GN=CG4038 PE=2 SV=1	CG4038	=	-0.0136433	0.972837	0.0119599
Q7KUT2	Lon protease homolog, mitochondrial OS=Drosophila melanogaster OX=7227 GN=Lon PE=1 SV=1	Lon	=	-0.0232166	0.968777	0.0137761
Q24114	Division abnormally delayed protein OS=Drosophila melanogaster OX=7227 GN=dally PE=1 SV=1	dally	=	-0.0266044	0.961606	0.0170027
P27864	Recombination repair protein 1 OS=Drosophila melanogaster OX=7227 GN=Rrp1 PE=1 SV=2	Rrp1	=	-0.028619	0.941696	0.0260894
Q9VVW3	Sideroflexin-2 OS=Drosophila melanogaster OX=7227 GN=Sfxn2 PE=2 SV=2	Sfxn2	=	-0.0317412	0.944565	0.0247681
C0HK92	Uncharacterized protein CG45076 OS=Drosophila melanogaster OX=7227 GN=CG45076 PE=1 SV=1	CG45076	=	-0.0447817	0.913126	0.0394693
O18413	26S proteasome regulatory subunit 8 OS=Drosophila melanogaster OX=7227 GN=Rpt6 PE=1 SV=2	Rpt6	=	-0.0512021	0.889467	0.0508704
A1ZA47	PDZ and LIM domain protein Zasp OS=Drosophila melanogaster OX=7227 GN=Zasp52 PE=1 SV=2	Zasp52	=	-0.0572826	0.90168	0.0449478
Q9VSH9	PHAF1 protein CG7083 OS=Drosophila melanogaster OX=7227 GN=CG7083 PE=2 SV=1	CG7083	=	-0.0654413	0.902024	0.0447818
Q9W141	Putative ATP synthase subunit f, mitochondrial OS=Drosophila melanogaster OX=7227 GN=ATPsynF PE=3 SV=1	ATPsynF	=	-0.0773779	0.864302	0.0633345
Q9VPH7	Eukaryotic peptide chain release factor subunit 1 OS=Drosophila melanogaster OX=7227 GN=eRF1 PE=1 SV=2	eRF1	=	-0.0868341	0.829296	0.0812904
Q9V3D6	Probable cleavage and polyadenylation specificity factor subunit 2 OS=Drosophila melanogaster OX=7227 GN=Cpsf100 PE=1 SV=1	Cpsf100	=	-0.0928822	0.845565	0.0728528
Q9VE34	Ectopic P granules protein 5 homolog OS=Drosophila melanogaster OX=7227 GN=Epg5 PE=1 SV=2	Epg5	=	-0.0961465	0.833524	0.0790816
Q94527	Nuclear factor NF-kappa-B p110 subunit OS=Drosophila melanogaster OX=7227 GN=Rel PE=1 SV=1	Rel	=	-0.102568	0.819707	0.0863411
Q9V8R9	Protein 4.1 homolog OS=Drosophila melanogaster OX=7227 GN=cora PE=1 SV=1	cora	=	-0.109851	0.754328	0.12244
P20480	Protein claret segregational OS=Drosophila melanogaster OX=7227 GN=ncd PE=1 SV=1	ncd	=	-0.110301	0.812432	0.090213
Q9V3P6	26S proteasome non-ATPase regulatory subunit 1 OS=Drosophila melanogaster OX=7227 GN=Rpn2 PE=1 SV=1	Rpn2	=	-0.114805	0.760203	0.119071
Q9VR35	Eukaryotic translation initiation factor 4E-binding protein Mextli OS=Drosophila melanogaster OX=7227 GN=mxt PE=1 SV=1	mxt	=	-0.125559	0.779406	0.108237
Q9NBD7	CLIP-associating protein OS=Drosophila melanogaster OX=7227 GN=chb PE=1 SV=1	chb	=	-0.139297	0.718041	0.143851
Q7KRR5	Peptide-N(4)-(N-acetyl-beta-glucosaminyl)asparagine amidase OS=Drosophila melanogaster OX=7227 GN=Pngl PE=1 SV=1	Pngl	=	-0.140439	0.778076	0.108978
Q9W0I6	Phosphatidylinositol-3-phosphatase SAC1 OS=Drosophila melanogaster OX=7227 GN=Sac1 PE=2 SV=1	Sac1	=	-0.140909	0.668501	0.174898
Q6WV17	Polypeptide N-acetylgalactosaminyltransferase 5 OS=Drosophila melanogaster OX=7227 GN=Pgant5 PE=1 SV=2	Pgant5	=	-0.144061	0.761236	0.118481
Q8T8R1	CCHC-type zinc finger nucleic acid binding protein OS=Drosophila melanogaster OX=7227 GN=CNBP PE=1 SV=1	CNBP	=	-0.146596	0.681714	0.166398
Q7KLV9	26S proteasome non-ATPase regulatory subunit 11 OS=Drosophila melanogaster OX=7227 GN=Rpn6 PE=1 SV=1	Rpn6	=	-0.150749	0.666827	0.175987
Q03043	cGMP-dependent protein kinase, isozyme 2 forms cD4/T1/T3A/T3B OS=Drosophila melanogaster OX=7227 GN=for PE=1 SV=3	for	=	-0.155398	0.659851	0.180554
Q9VZ23	GTP-binding nuclear protein Ran OS=Drosophila melanogaster OX=7227 GN=Ran PE=1 SV=1	Ran	=	-0.159308	0.756614	0.121126
P18431	Protein kinase shaggy OS=Drosophila melanogaster OX=7227 GN=sgg PE=1 SV=3	sgg	=	-0.16159	0.726281	0.138895
Q9W0V1	3-phosphoinositide-dependent protein kinase 1 OS=Drosophila melanogaster OX=7227 GN=Pdk1 PE=1 SV=4	Pdk1	=	-0.167918	0.742401	0.129361
Q9VQG4	Congested-like trachea protein OS=Drosophila melanogaster OX=7227 GN=colt PE=2 SV=1	colt	=	-0.168677	0.655576	0.183377
Q9VW12	UPF0389 protein CG9231 OS=Drosophila melanogaster OX=7227 GN=CG9231 PE=1 SV=1	CG9231	=	-0.174181	0.736896	0.132594
P48809	Heterogeneous nuclear ribonucleoprotein 27C OS=Drosophila melanogaster OX=7227 GN=Hrb27C PE=1 SV=2	Hrb27C	=	-0.188826	0.598582	0.222876
P29742	Clathrin heavy chain OS=Drosophila melanogaster OX=7227 GN=Chc PE=1 SV=1	Chc	=	-0.196906	0.585144	0.232737
Q27415	Nucleoplasmin-like protein OS=Drosophila melanogaster OX=7227 GN=Nlp PE=1 SV=1	Nlp	=	-0.196987	0.769148	0.11399
Q9W391	Probable phosphorylase b kinase regulatory subunit alpha OS=Drosophila melanogaster OX=7227 GN=CG7766 PE=1 SV=2	CG7766	=	-0.198912	0.645189	0.190313
Q9I7H9	Prolyl 3-hydroxylase sudestada1 OS=Drosophila melanogaster OX=7227 GN=sud1 PE=2 SV=1	sud1	=	-0.210637	0.583831	0.233713
P13060	Eukaryotic translation elongation factor 2 OS=Drosophila melanogaster OX=7227 GN=eEF2 PE=1 SV=4	eEF2	=	-0.21091	0.482923	0.316122
Q9VG82	Probable cytochrome P450 9f2 OS=Drosophila melanogaster OX=7227 GN=Cyp9f2 PE=2 SV=1	Cyp9f2	=	-0.211485	0.676483	0.169743
Q03427	Lamin-C OS=Drosophila melanogaster OX=7227 GN=LamC PE=1 SV=2	LamC	=	-0.213312	0.655363	0.183518
Q59E36	REST corepressor OS=Drosophila melanogaster OX=7227 GN=CoRest PE=1 SV=2	CoRest	=	-0.226436	0.679924	0.16754
P20240	Otefin OS=Drosophila melanogaster OX=7227 GN=Ote PE=1 SV=2	Ote	=	-0.228671	0.575738	0.239775
Q9VQQ9	Exocyst complex component 2 OS=Drosophila melanogaster OX=7227 GN=Sec5 PE=2 SV=1	Sec5	=	-0.230762	0.649	0.187755
Q9V9S8	Ferrochelatase, mitochondrial OS=Drosophila melanogaster OX=7227 GN=FeCh PE=2 SV=1	FeCh	=	-0.23132	0.53511	0.271557
Q9VUY8	WASH complex subunit homolog 5 OS=Drosophila melanogaster OX=7227 GN=Strump PE=1 SV=1	Strump	=	-0.231664	0.555099	0.25563
Q9VLT5	Protein purity of essence OS=Drosophila melanogaster OX=7227 GN=poe PE=1 SV=1	poe	=	-0.240165	0.401766	0.396027
Q9W1F4	THO complex subunit 5 OS=Drosophila melanogaster OX=7227 GN=thoc5 PE=1 SV=2	thoc5	=	-0.24095	0.550992	0.258854
Q23978	Unconventional myosin ID OS=Drosophila melanogaster OX=7227 GN=Myo31DF PE=1 SV=1	Myo31DF	=	-0.247834	0.432033	0.364483
P02255	Histone H1 OS=Drosophila melanogaster OX=7227 GN=His1:CG33864 PE=1 SV=1	His1:CG33864	=	-0.248953	0.513406	0.289539
Q8MSU4	Symplekin OS=Drosophila melanogaster OX=7227 GN=Sym PE=1 SV=1	Sym	=	-0.250359	0.46312	0.334307
P91929, Q94511, Q9VF27, Q9VZU4	NADH dehydrogenase [ubiquinone] 1 alpha subcomplex subunit 10, mitochondrial OS=Drosophila melanogaster OX=7227 GN=ND-42 PE=1 SV=2	ND	=	-0.267398	0.415166	0.381778
A1Z9G2	Pre-mRNA-splicing factor syf1 homolog OS=Drosophila melanogaster OX=7227 GN=fand PE=1 SV=1	fand	=	-0.272297	0.469516	0.328349
P25161	Probable 26S proteasome non-ATPase regulatory subunit 3 OS=Drosophila melanogaster OX=7227 GN=Rpn3 PE=2 SV=1	Rpn3	=	-0.274653	0.378633	0.421781
P23128	ATP-dependent RNA helicase me31b OS=Drosophila melanogaster OX=7227 GN=me31B PE=1 SV=3	me31B	=	-0.277045	0.467791	0.329948
P48601	26S proteasome regulatory subunit 4 OS=Drosophila melanogaster OX=7227 GN=Rpt2 PE=1 SV=2	Rpt2	=	-0.282787	0.434227	0.362283
P45889	Actin-related protein 1 OS=Drosophila melanogaster OX=7227 GN=Arp1 PE=2 SV=2	Arp1	=	-0.284538	0.542679	0.265457
Q9V3U2	H/ACA ribonucleoprotein complex subunit 2-like protein OS=Drosophila melanogaster OX=7227 GN=NHP2 PE=1 SV=1	NHP2	=	-0.28463	0.546452	0.262448
Q9W0S9	Disco-interacting protein 2 OS=Drosophila melanogaster OX=7227 GN=DIP2 PE=1 SV=2	DIP2	=	-0.314518	0.347476	0.459075
P82147	Protein lethal(2)essential for life OS=Drosophila melanogaster OX=7227 GN=l(2)efl PE=1 SV=1	l(2)efl	=	-0.321978	0.420316	0.376424
Q7JUY7	PTB domain-containing adapter protein ced-6 OS=Drosophila melanogaster OX=7227 GN=ced-6 PE=1 SV=1	ced	=	-0.325084	0.47239	0.3257
Q9GQF1	JNK-interacting protein 3 OS=Drosophila melanogaster OX=7227 GN=syd PE=1 SV=1	syd	=	-0.326705	0.421242	0.375468
P25439	ATP-dependent helicase brm OS=Drosophila melanogaster OX=7227 GN=brm PE=1 SV=2	brm	=	-0.330074	0.380666	0.419456
Q9VYV3	Thioredoxin domain-containing protein 5 homolog OS=Drosophila melanogaster OX=7227 GN=prtp PE=1 SV=2	prtp	=	-0.335565	0.313853	0.503274
Q9VXK0	Protein NipSnap OS=Drosophila melanogaster OX=7227 GN=Nipsnap PE=2 SV=2	Nipsnap	=	-0.343212	0.377285	0.42333
Q9VNE2	Protein krasavietz OS=Drosophila melanogaster OX=7227 GN=kra PE=1 SV=1	kra	=	-0.357617	0.265177	0.576464
Q86B87	Modifier of mdg4 OS=Drosophila melanogaster OX=7227 GN=mod(mdg4) PE=1 SV=1	mod(mdg4)	=	-0.377894	0.387181	0.412086
Q8MSS1	Protein lava lamp OS=Drosophila melanogaster OX=7227 GN=lva PE=1 SV=2	lva	=	-0.383109	0.151635	0.819202
P13395, P35220	Spectrin alpha chain OS=Drosophila melanogaster OX=7227 GN=alpha-Spec PE=1 SV=2	alpha	=	-0.387121	0.274494	0.561467
P22769	Proteasome subunit alpha type-7-1 OS=Drosophila melanogaster OX=7227 GN=Prosalpha4 PE=1 SV=2	Prosalpha4	=	-0.396384	0.285629	0.544198
Q9W590	Large subunit GTPase 1 homolog OS=Drosophila melanogaster OX=7227 GN=Ns3 PE=1 SV=1	Ns3	=	-0.415193	0.27432	0.561743
P07701	Salivary glue protein Sgs-5 OS=Drosophila melanogaster OX=7227 GN=Sgs5 PE=2 SV=1	Sgs5	=	-0.419511	0.36315	0.439913
Q9W334	40S ribosomal protein S28 OS=Drosophila melanogaster OX=7227 GN=RpS28b PE=1 SV=2	RpS28b	=	-0.428899	0.280692	0.551771
Q9VLU5	WW domain-containing oxidoreductase OS=Drosophila melanogaster OX=7227 GN=Wwox PE=2 SV=1	Wwox	=	-0.43114	0.40489	0.392663
P33269	Cytochrome P450 4d1 OS=Drosophila melanogaster OX=7227 GN=Cyp4d1 PE=2 SV=2	Cyp4d1	=	-0.433909	0.276509	0.558291
Q9VCI3	Lipid storage droplets surface-binding protein 1 OS=Drosophila melanogaster OX=7227 GN=Lsd-1 PE=2 SV=2	Lsd	=	-0.435149	0.193253	0.713873
Q9V345	COP9 signalosome complex subunit 4 OS=Drosophila melanogaster OX=7227 GN=CSN4 PE=1 SV=1	CSN4	=	-0.438761	0.20126	0.696242
P19889	60S acidic ribosomal protein P0 OS=Drosophila melanogaster OX=7227 GN=RpLP0 PE=1 SV=1	RpLP0	=	-0.458076	0.180562	0.743374
Q94517	Histone deacetylase HDAC1 OS=Drosophila melanogaster OX=7227 GN=HDAC1 PE=1 SV=2	HDAC1	=	-0.46092	0.297271	0.526847
Q9W3D3	DENN domain-containing protein Crag OS=Drosophila melanogaster OX=7227 GN=Crag PE=1 SV=3	Crag	=	-0.466046	0.27022	0.568282
P25823	Maternal protein tudor OS=Drosophila melanogaster OX=7227 GN=tud PE=1 SV=2	tud	=	-0.476181	0.188928	0.723703
Q27597	NADPH--cytochrome P450 reductase OS=Drosophila melanogaster OX=7227 GN=Cpr PE=1 SV=2	Cpr	=	-0.47972	0.291373	0.535551
Q04499	Proline dehydrogenase 1, mitochondrial OS=Drosophila melanogaster OX=7227 GN=slgA PE=1 SV=2	slgA	=	-0.482248	0.191808	0.717133
Q9VIW3	Ran GTPase-activating protein OS=Drosophila melanogaster OX=7227 GN=RanGAP PE=1 SV=1	RanGAP	=	-0.490291	0.234817	0.62927
Q9VJ71	Probable cytochrome P450 310a1 OS=Drosophila melanogaster OX=7227 GN=Cyp310a1 PE=2 SV=1	Cyp310a1	=	-0.495621	0.468069	0.32969
P18459	Tyrosine 3-monooxygenase OS=Drosophila melanogaster OX=7227 GN=ple PE=2 SV=2	ple	=	-0.496854	0.20676	0.684533
Q9VVU5	COP9 signalosome complex subunit 1b OS=Drosophila melanogaster OX=7227 GN=CSN1b PE=2 SV=1	CSN1b	=	-0.502173	0.14979	0.824517
Q8SYG2	COP9 signalosome complex subunit 3 OS=Drosophila melanogaster OX=7227 GN=CSN3 PE=2 SV=2	CSN3	=	-0.508947	0.128429	0.891338
P18091	Alpha-actinin, sarcomeric OS=Drosophila melanogaster OX=7227 GN=Actn PE=1 SV=2	Actn	=	-0.521582	0.308684	0.510485
Q9V431	Apoptosis inhibitor 5 homolog OS=Drosophila melanogaster OX=7227 GN=cass PE=2 SV=1	cass	=	-0.527631	0.357011	0.447318
P51592	E3 ubiquitin-protein ligase hyd OS=Drosophila melanogaster OX=7227 GN=hyd PE=1 SV=3	hyd	=	-0.539909	0.113401	0.945384
Q9VZX9	Adenosylhomocysteinase-like 1 OS=Drosophila melanogaster OX=7227 GN=AhcyL1 PE=1 SV=1	AhcyL1	=	-0.540053	0.117977	0.928204
Q05856	Small nuclear ribonucleoprotein-associated protein B OS=Drosophila melanogaster OX=7227 GN=SmB PE=1 SV=1	SmB	=	-0.542473	0.158261	0.800627
Q9VIU7	Dolichol-phosphate mannosyltransferase subunit 1 OS=Drosophila melanogaster OX=7227 GN=Dpm1 PE=3 SV=1	Dpm1	=	-0.553295	0.237969	0.623479
P20007	Phosphoenolpyruvate carboxykinase [GTP] OS=Drosophila melanogaster OX=7227 GN=Pepck PE=2 SV=2	Pepck	=	-0.559639	0.182389	0.739001
O46106	Splicing factor 3A subunit 3 OS=Drosophila melanogaster OX=7227 GN=noi PE=1 SV=1	noi	=	-0.562622	0.308153	0.511233
Q08473	RNA-binding protein squid OS=Drosophila melanogaster OX=7227 GN=sqd PE=1 SV=3	sqd	=	-0.578364	0.160299	0.795069
Q9VB25	Kinesin-like protein Klp98A OS=Drosophila melanogaster OX=7227 GN=Klp98A PE=1 SV=2	Klp98A	=	-0.587082	0.16026	0.795175
Q95029	Cathepsin L OS=Drosophila melanogaster OX=7227 GN=Cp1 PE=2 SV=2	Cp1	=	-0.589162	0.267738	0.57229
Q7KNF2	Polyadenylate-binding protein 2 OS=Drosophila melanogaster OX=7227 GN=Pabp2 PE=1 SV=1	Pabp2	=	-0.605791	0.156934	0.804283
P48608	Protein diaphanous OS=Drosophila melanogaster OX=7227 GN=dia PE=2 SV=2	dia	=	-0.60689	0.117132	0.931325
Q9XZ58	COP9 signalosome complex subunit 5 OS=Drosophila melanogaster OX=7227 GN=CSN5 PE=1 SV=1	CSN5	=	-0.607046	0.111288	0.95355
Q9VMJ7	Lysine-specific demethylase lid OS=Drosophila melanogaster OX=7227 GN=lid PE=1 SV=1	lid	=	-0.609835	0.118699	0.925552
Q9VK45	Serine/threonine-protein kinase Tor OS=Drosophila melanogaster OX=7227 GN=Tor PE=1 SV=1	Tor	=	-0.625779	0.107653	0.967972
Q9W5N2	60S ribosomal protein L38 OS=Drosophila melanogaster OX=7227 GN=RpL38 PE=1 SV=1	RpL38	=	-0.634088	0.105517	0.976678
Q9V7Y2	Sphingosine-1-phosphate lyase OS=Drosophila melanogaster OX=7227 GN=Sply PE=1 SV=1	Sply	=	-0.637046	0.131761	0.880214
P54623	Centrosomin OS=Drosophila melanogaster OX=7227 GN=cnn PE=1 SV=3	cnn	=	-0.638869	0.206061	0.686005
Q9I7X6	Carnosine N-methyltransferase OS=Drosophila melanogaster OX=7227 GN=CG11596 PE=1 SV=1	CG11596	=	-0.642588	0.315673	0.500763
P48149	40S ribosomal protein S15Aa OS=Drosophila melanogaster OX=7227 GN=RpS15Aa PE=1 SV=2	RpS15Aa	=	-0.652101	0.0901803	1.04489
Q9V677	Proteasome-associated protein ECM29 homolog OS=Drosophila melanogaster OX=7227 GN=CG8858 PE=1 SV=1	CG8858	=	-0.664474	0.10654	0.972486
P46150	Moesin/ezrin/radixin homolog 1 OS=Drosophila melanogaster OX=7227 GN=Moe PE=1 SV=2	Moe	=	-0.667689	0.102415	0.989637
Q9VE51	Cleavage and polyadenylation specificity factor 73 OS=Drosophila melanogaster OX=7227 GN=Cpsf73 PE=1 SV=2	Cpsf73	=	-0.668042	0.153051	0.815165
Q9V4S8	COP9 signalosome complex subunit 7 OS=Drosophila melanogaster OX=7227 GN=CSN7 PE=1 SV=2	CSN7	=	-0.669602	0.0835581	1.07801
P08266	DNA-directed RNA polymerase II subunit RPB2 OS=Drosophila melanogaster OX=7227 GN=RpII140 PE=2 SV=2	RpII140	=	-0.671746	0.112645	0.948288
Q8SWR8	Ataxin-2 homolog OS=Drosophila melanogaster OX=7227 GN=Atx2 PE=1 SV=1	Atx2	=	-0.691113	0.105609	0.976298
O96539	Arginyl-tRNA--protein transferase 1 OS=Drosophila melanogaster OX=7227 GN=Ate1 PE=2 SV=3	Ate1	=	-0.696017	0.137669	0.861164
P19109	ATP-dependent RNA helicase p62 OS=Drosophila melanogaster OX=7227 GN=Rm62 PE=1 SV=3	Rm62	=	-0.720186	0.062866	1.20158
Q9VDL1	Esterase CG5412 OS=Drosophila melanogaster OX=7227 GN=CG5412 PE=2 SV=1	CG5412	=	-0.723194	0.163533	0.786394
Q9VTU3	Rho GTPase-activating protein 68F OS=Drosophila melanogaster OX=7227 GN=RhoGAP68F PE=1 SV=1	RhoGAP68F	=	-0.732581	0.0814996	1.08884
A1Z9A8	Protein PTCD3 homolog, mitochondrial OS=Drosophila melanogaster OX=7227 GN=CG4679 PE=2 SV=1	CG4679	=	-0.756674	0.0780943	1.10738
P15357	Ubiquitin-40S ribosomal protein S27a OS=Drosophila melanogaster OX=7227 GN=RpS27A PE=1 SV=2	RpS27A	=	-0.757655	0.0501447	1.29978
Q24020	Protein flightless-1 OS=Drosophila melanogaster OX=7227 GN=fliI PE=2 SV=1	fliI	-	-0.759556	0.0460865	1.33643
Q9VH69	40S ribosomal protein S29 OS=Drosophila melanogaster OX=7227 GN=RpS29 PE=1 SV=1	RpS29	=	-0.770157	0.114614	0.940764
A1ZBE8	Protein dopey-1 homolog OS=Drosophila melanogaster OX=7227 GN=CG15099 PE=1 SV=1	CG15099	-	-0.780663	0.038938	1.40963
P50245	Adenosylhomocysteinase-like 2 OS=Drosophila melanogaster OX=7227 GN=AhcyL2 PE=2 SV=2	AhcyL2	-	-0.790821	0.0355562	1.44908
P25167	DNA-directed RNA polymerase III subunit RPC2 OS=Drosophila melanogaster OX=7227 GN=RpIII128 PE=2 SV=2	RpIII128	=	-0.809314	0.0807055	1.0931
P98149	Dorsal-related immunity factor Dif OS=Drosophila melanogaster OX=7227 GN=Dif PE=1 SV=2	Dif	=	-0.812246	0.0603832	1.21908
O18640	Guanine nucleotide-binding protein subunit beta-like protein OS=Drosophila melanogaster OX=7227 GN=Rack1 PE=1 SV=2	Rack1	-	-0.842304	0.0295477	1.52948
Q9VQ89	GATOR complex protein MIOS OS=Drosophila melanogaster OX=7227 GN=mio PE=1 SV=2	mio	=	-0.844952	0.0848542	1.07133
Q9VDW6	Dystrophin, isoforms A/C/F/G/H OS=Drosophila melanogaster OX=7227 GN=Dys PE=1 SV=3	Dys	-	-0.859522	0.0301213	1.52113
Q9VM71	5'-3' exoribonuclease 2 homolog OS=Drosophila melanogaster OX=7227 GN=Rat1 PE=1 SV=2	Rat1	-	-0.860234	0.041994	1.37681
P80455	40S ribosomal protein S12 OS=Drosophila melanogaster OX=7227 GN=RpS12 PE=1 SV=2	RpS12	-	-0.87047	0.0498124	1.30266
Q24574	Ubiquitin carboxyl-terminal hydrolase 47 OS=Drosophila melanogaster OX=7227 GN=Usp47 PE=1 SV=2	Usp47	-	-0.874674	0.0291489	1.53538
Q960X8	Hepatocyte growth factor-regulated tyrosine kinase substrate OS=Drosophila melanogaster OX=7227 GN=Hrs PE=1 SV=1	Hrs	=	-0.875652	0.127551	0.894316
Q4Z8K6	Ran-binding proteins 9/10 homolog OS=Drosophila melanogaster OX=7227 GN=RanBPM PE=1 SV=1	RanBPM	-	-0.876961	0.0453771	1.34316
Q24246	Cytoplasmic dynein 1 intermediate chain OS=Drosophila melanogaster OX=7227 GN=sw PE=1 SV=3	sw	-	-0.878305	0.0242834	1.61469
Q9VDS5	Rho GTPase-activating protein 92B OS=Drosophila melanogaster OX=7227 GN=RhoGAP92B PE=1 SV=1	RhoGAP92B	-	-0.884151	0.0343472	1.46411
P55824	Probable ubiquitin carboxyl-terminal hydrolase FAF OS=Drosophila melanogaster OX=7227 GN=faf PE=1 SV=2	faf	-	-0.885688	0.0192091	1.71649
P23654	Neurotactin OS=Drosophila melanogaster OX=7227 GN=Nrt PE=1 SV=3	Nrt	=	-0.887705	0.185516	0.731618
Q02748	Eukaryotic initiation factor 4A OS=Drosophila melanogaster OX=7227 GN=eIF4A PE=1 SV=3	eIF4A	-	-0.887908	0.0282385	1.54916
Q9VI10	Probable small nuclear ribonucleoprotein Sm D2 OS=Drosophila melanogaster OX=7227 GN=SmD2 PE=1 SV=1	SmD2	-	-0.91032	0.0401095	1.39675
P18053	Proteasome subunit alpha type-4 OS=Drosophila melanogaster OX=7227 GN=Prosalpha3 PE=1 SV=2	Prosalpha3	-	-0.918564	0.0205506	1.68718
Q8WXH0	Nesprin-2 OS=Homo sapiens OX=9606 GN=SYNE2 PE=1 SV=3	SYNE2	-	-0.932665	0.0412095	1.385
Q9XZJ4	Proteasome subunit alpha type-6 OS=Drosophila melanogaster OX=7227 GN=Prosalpha1 PE=1 SV=2	Prosalpha1	-	-0.933945	0.0155822	1.80737
Q9VWG3	40S ribosomal protein S10b OS=Drosophila melanogaster OX=7227 GN=RpS10b PE=1 SV=2	RpS10b	-	-0.934025	0.0439294	1.35724
Q9VCY3	COP9 signalosome complex subunit 6 OS=Drosophila melanogaster OX=7227 GN=CSN6 PE=1 SV=1	CSN6	-	-0.941055	0.0277867	1.55616
Q9VBY8	Protein unc-13 homolog 4B OS=Drosophila melanogaster OX=7227 GN=stac PE=1 SV=5	stac	=	-0.963884	0.0778739	1.10861
P62152	Calmodulin OS=Drosophila melanogaster OX=7227 GN=Cam PE=1 SV=2	Cam	=	-0.96556	0.252606	0.597557
Q9VR59	Inositol hexakisphosphate and diphosphoinositol-pentakisphosphate kinase OS=Drosophila melanogaster OX=7227 GN=l(1)G0196 PE=1 SV=2	l(1)G0196	=	-0.967744	0.0656949	1.18247
Q9V438	Protein disulfide-isomerase A6 homolog OS=Drosophila melanogaster OX=7227 GN=CaBP1 PE=1 SV=1	CaBP1	-	-0.971261	0.0176935	1.75219
Q9W0P8	Mediator of RNA polymerase II transcription subunit 14 OS=Drosophila melanogaster OX=7227 GN=MED14 PE=1 SV=4	MED14	=	-0.973135	0.0553451	1.25692
Q9V447	Krueppel homolog 2 OS=Drosophila melanogaster OX=7227 GN=Kr-h2 PE=1 SV=1	Kr	=	-0.974573	0.0730549	1.13635
Q9Y115	UNC93-like protein OS=Drosophila melanogaster OX=7227 GN=CG4928 PE=2 SV=1	CG4928	=	-0.97487	0.0611029	1.21394
P39018	40S ribosomal protein S19a OS=Drosophila melanogaster OX=7227 GN=RpS19a PE=1 SV=3	RpS19a	-	-0.980249	0.0122062	1.91342
Q6IDD9	NAD(+) hydrolase sarm1 OS=Drosophila melanogaster OX=7227 GN=Sarm PE=1 SV=1	Sarm	-	-0.985243	0.0218714	1.66012
P54367	Casein kinase I isoform alpha OS=Drosophila melanogaster OX=7227 GN=CkIalpha PE=1 SV=1	CkIalpha	=	-0.990492	0.0544826	1.26374
Q9VI58	Terminal uridylyltransferase Tailor OS=Drosophila melanogaster OX=7227 GN=Tailor PE=1 SV=1	Tailor	-	-0.995963	0.0113302	1.94576
Q9V4T3	Probable cytochrome P450 4ad1 OS=Drosophila melanogaster OX=7227 GN=Cyp4ad1 PE=2 SV=1	Cyp4ad1	-	-1.0032	0.0218047	1.66145
A1Z7T0	Serine/threonine-protein kinase N OS=Drosophila melanogaster OX=7227 GN=Pkn PE=1 SV=1	Pkn	-	-1.00802	0.0163673	1.78602
Q9V3Z6	Myosin-VIIa OS=Drosophila melanogaster OX=7227 GN=ck PE=1 SV=1	ck	-	-1.01177	0.0351638	1.4539
Q70PP2	Serine/threonine-protein kinase Smg1 OS=Drosophila melanogaster OX=7227 GN=nonC PE=1 SV=2	nonC	-	-1.01292	0.0372145	1.42929
P48596	GTP cyclohydrolase 1 OS=Drosophila melanogaster OX=7227 GN=Pu PE=1 SV=3	Pu	-	-1.01799	0.0197222	1.70505
Q26365	ADP,ATP carrier protein OS=Drosophila melanogaster OX=7227 GN=sesB PE=2 SV=4	sesB	-	-1.01841	0.00603888	2.21904
Q9W252	DNA repair protein RAD50 OS=Drosophila melanogaster OX=7227 GN=rad50 PE=2 SV=4	rad50	-	-1.02207	0.0207917	1.68211
Q9VIP0	Protein nessun dorma OS=Drosophila melanogaster OX=7227 GN=nesd PE=1 SV=1	nesd	=	-1.04981	0.0642415	1.19218
P36241	60S ribosomal protein L19 OS=Drosophila melanogaster OX=7227 GN=RpL19 PE=1 SV=2	RpL19	-	-1.06298	0.00758226	2.1202
Q9U5L1	Signal recognition particle receptor subunit alpha homolog OS=Drosophila melanogaster OX=7227 GN=SrpRalpha PE=1 SV=2	SrpRalpha	-	-1.06763	0.0215118	1.66732
Q9W1B0	Serine/threonine-protein kinase Genghis Khan OS=Drosophila melanogaster OX=7227 GN=gek PE=1 SV=1	gek	-	-1.07061	0.0111988	1.95083
P17210	Kinesin heavy chain OS=Drosophila melanogaster OX=7227 GN=Khc PE=1 SV=2	Khc	-	-1.08874	0.0132449	1.87795
Q24186	40S ribosomal protein S5a OS=Drosophila melanogaster OX=7227 GN=RpS5a PE=1 SV=1	RpS5a	-	-1.09817	0.00726292	2.13889
Q9VYA0	Glutamine-dependent NAD(+) synthetase OS=Drosophila melanogaster OX=7227 GN=Nadsyn PE=1 SV=1	Nadsyn	-	-1.11587	0.0100387	1.99832
Q9VVY3	Glycogen-binding subunit 76A OS=Drosophila melanogaster OX=7227 GN=Gbs-76A PE=1 SV=1	Gbs	=	-1.11788	0.0679489	1.16782
P50882	60S ribosomal protein L9 OS=Drosophila melanogaster OX=7227 GN=RpL9 PE=1 SV=2	RpL9	-	-1.11916	0.00613843	2.21194
Q9VXH9	WASH complex subunit 4 OS=Drosophila melanogaster OX=7227 GN=SWIP PE=1 SV=2	SWIP	-	-1.13639	0.0278665	1.55492
M9MRD1	Muscle-specific protein 300 kDa OS=Drosophila melanogaster OX=7227 GN=Msp300 PE=1 SV=1	Msp300	-	-1.13648	0.00213575	2.67045
Q7K0L4	WD repeat-containing protein 26 homolog OS=Drosophila melanogaster OX=7227 GN=CG7611 PE=1 SV=1	CG7611	-	-1.14	0.00747187	2.12657
P55828	40S ribosomal protein S20 OS=Drosophila melanogaster OX=7227 GN=RpS20 PE=1 SV=1	RpS20	-	-1.14224	0.00812595	2.09013
P04359	60S ribosomal protein L32 OS=Drosophila melanogaster OX=7227 GN=RpL32 PE=1 SV=3	RpL32	-	-1.15128	0.01055	1.97675
Q24319	Dolichyl-diphosphooligosaccharide--protein glycosyltransferase 48 kDa subunit OS=Drosophila melanogaster OX=7227 GN=Ost48 PE=2 SV=2	Ost48	-	-1.15449	0.0127453	1.89465
P04052	DNA-directed RNA polymerase II subunit RPB1 OS=Drosophila melanogaster OX=7227 GN=RpII215 PE=3 SV=4	RpII215	-	-1.1615	0.0139499	1.85543
P17704	40S ribosomal protein S17 OS=Drosophila melanogaster OX=7227 GN=RpS17 PE=1 SV=2	RpS17	-	-1.16302	0.011338	1.94546
P09180	60S ribosomal protein L4 OS=Drosophila melanogaster OX=7227 GN=RpL4 PE=1 SV=2	RpL4	-	-1.17767	0.00316567	2.49953
Q8IN94	Trithorax group protein osa OS=Drosophila melanogaster OX=7227 GN=osa PE=1 SV=1	osa	-	-1.17966	0.010465	1.98026
P25455	1-phosphatidylinositol 4,5-bisphosphate phosphodiesterase classes I and II OS=Drosophila melanogaster OX=7227 GN=Plc21C PE=2 SV=3	Plc21C	-	-1.18727	0.0203182	1.69212
Q9VYG2	Brahma-associated protein of 60 kDa OS=Drosophila melanogaster OX=7227 GN=Bap60 PE=1 SV=1	Bap60	-	-1.20574	0.0107674	1.96789
Q06559	40S ribosomal protein S3 OS=Drosophila melanogaster OX=7227 GN=RpS3 PE=1 SV=1	RpS3	-	-1.21348	0.00192242	2.71615
Q9VLT1	Protein MON2 homolog OS=Drosophila melanogaster OX=7227 GN=mon2 PE=2 SV=4	mon2	-	-1.23077	0.0243039	1.61432
P49630	60S ribosomal protein L36 OS=Drosophila melanogaster OX=7227 GN=RpL36 PE=1 SV=1	RpL36	-	-1.25578	0.0102742	1.98825
P50887	60S ribosomal protein L22 OS=Drosophila melanogaster OX=7227 GN=RpL22 PE=1 SV=2	RpL22	-	-1.25738	0.00270114	2.56845
Q9W332	Cubilin homolog OS=Drosophila melanogaster OX=7227 GN=Cubn PE=2 SV=3	Cubn	=	-1.25855	0.0537572	1.26956
P00408	Cytochrome c oxidase subunit 2 OS=Drosophila melanogaster OX=7227 GN=mt:CoII PE=3 SV=1	mt:CoII	-	-1.27544	0.0468679	1.32912
Q24154	60S ribosomal protein L29 OS=Drosophila melanogaster OX=7227 GN=RpL29 PE=1 SV=1	RpL29	-	-1.27716	0.00716715	2.14465
Q7JUX9	Mitochondrial ribonuclease P protein 1 homolog OS=Drosophila melanogaster OX=7227 GN=trmt10c PE=1 SV=1	trmt10c	=	-1.28702	0.186408	0.729536
P48588	40S ribosomal protein S25 OS=Drosophila melanogaster OX=7227 GN=RpS25 PE=1 SV=3	RpS25	-	-1.29595	0.00825819	2.08312
Q9VXF1	Serine/threonine-protein phosphatase 2B catalytic subunit 3 OS=Drosophila melanogaster OX=7227 GN=CanA-14F PE=1 SV=4	CanA	-	-1.3059	0.00647022	2.18908
O16797	60S ribosomal protein L3 OS=Drosophila melanogaster OX=7227 GN=RpL3 PE=1 SV=3	RpL3	-	-1.30657	0.00127007	2.89617
P41042	40S ribosomal protein S4 OS=Drosophila melanogaster OX=7227 GN=RpS4 PE=1 SV=2	RpS4	-	-1.32076	0.00173772	2.76002
Q9V771	Probable cytochrome P450 6a23 OS=Drosophila melanogaster OX=7227 GN=Cyp6a23 PE=2 SV=2	Cyp6a23	-	-1.32095	0.0126373	1.89835
P48461	Serine/threonine-protein phosphatase alpha-1 isoform OS=Drosophila melanogaster OX=7227 GN=Pp1alpha-96A PE=1 SV=1	Pp1alpha	-	-1.32397	0.00410809	2.38636
Q00449	Multidrug resistance protein homolog 49 OS=Drosophila melanogaster OX=7227 GN=Mdr49 PE=2 SV=2	Mdr49	-	-1.33165	0.0175015	1.75692
A1Z877	Nidogen OS=Drosophila melanogaster OX=7227 GN=Ndg PE=1 SV=1	Ndg	=	-1.33229	0.135562	0.867861
Q03334	40S ribosomal protein S13 OS=Drosophila melanogaster OX=7227 GN=RpS13 PE=1 SV=3	RpS13	-	-1.34071	0.00291302	2.53566
P29327	40S ribosomal protein S6 OS=Drosophila melanogaster OX=7227 GN=RpS6 PE=1 SV=1	RpS6	-	-1.341	0.00418742	2.37805
P13008	40S ribosomal protein S26 OS=Drosophila melanogaster OX=7227 GN=RpS26 PE=1 SV=1	RpS26	-	-1.34131	0.00757083	2.12086
A0A0B7P9G0	Unextended protein OS=Drosophila melanogaster OX=7227 GN=uex PE=1 SV=1	uex	-	-1.3453	0.00453032	2.34387
O60879	Protein diaphanous homolog 2 OS=Homo sapiens OX=9606 GN=DIAPH2 PE=1 SV=1	DIAPH2	-	-1.3467	0.0225971	1.64595
Q9W3W8	60S ribosomal protein L17 OS=Drosophila melanogaster OX=7227 GN=RpL17 PE=1 SV=1	RpL17	-	-1.3508	0.0100209	1.99909
Q7JUN3	ATP-binding cassette sub-family D member OS=Drosophila melanogaster OX=7227 GN=ABCD PE=2 SV=1	ABCD	-	-1.35338	0.00348087	2.45831
Q9XYN7	Proteasome subunit beta type-3 OS=Drosophila melanogaster OX=7227 GN=Prosbeta3 PE=1 SV=1	Prosbeta3	-	-1.36194	0.02539	1.59534
P46863	Kinesin-like protein Klp61F OS=Drosophila melanogaster OX=7227 GN=Klp61F PE=1 SV=2	Klp61F	-	-1.36296	0.0040218	2.39558
P20028	DNA-directed RNA polymerase I subunit RPA2 OS=Drosophila melanogaster OX=7227 GN=RpI135 PE=1 SV=2	RpI135	-	-1.36826	0.00535225	2.27146
Q9VPY8	Queuine tRNA-ribosyltransferase catalytic subunit OS=Drosophila melanogaster OX=7227 GN=Tgt PE=2 SV=1	Tgt	=	-1.37107	0.115497	0.93743
Q9VSH0	Cyclic GMP-AMP synthase-like protein OS=Drosophila melanogaster OX=7227 GN=CG7194 PE=1 SV=1	CG7194	-	-1.37513	0.0412286	1.3848
Q9NFP5	SH3 domain-binding glutamic acid-rich protein homolog OS=Drosophila melanogaster OX=7227 GN=Sh3beta PE=1 SV=2	Sh3beta	-	-1.37664	0.0462176	1.33519
Q9W5R8	60S ribosomal protein L5 OS=Drosophila melanogaster OX=7227 GN=RpL5 PE=1 SV=2	RpL5	-	-1.39	0.00140971	2.85087
Q9I7D3	Caprin homolog OS=Drosophila melanogaster OX=7227 GN=Capr PE=1 SV=1	Capr	-	-1.39573	0.00850803	2.07017
P41092	60S ribosomal protein L27a OS=Drosophila melanogaster OX=7227 GN=RpL27A PE=1 SV=2	RpL27A	-	-1.41008	0.00243296	2.61386
Q7KN62	Transitional endoplasmic reticulum ATPase TER94 OS=Drosophila melanogaster OX=7227 GN=TER94 PE=1 SV=1	TER94	-	-1.41582	0.00155153	2.80924
Q9VSS1	Protein Pixie OS=Drosophila melanogaster OX=7227 GN=pix PE=1 SV=1	pix	-	-1.41711	0.00835432	2.07809
Q9VKJ9	Coiled-coil and C2 domain-containing protein 1-like OS=Drosophila melanogaster OX=7227 GN=l(2)gd1 PE=1 SV=1	l(2)gd1	-	-1.42271	0.008656	2.06268
P31007	Disks large 1 tumor suppressor protein OS=Drosophila melanogaster OX=7227 GN=dlg1 PE=1 SV=2	dlg1	-	-1.43007	0.00532936	2.27333
P12881	Proteasome subunit alpha type-1 OS=Drosophila melanogaster OX=7227 GN=Prosalpha6 PE=1 SV=1	Prosalpha6	-	-1.43119	0.00459995	2.33725
Q9VA91	40S ribosomal protein S7 OS=Drosophila melanogaster OX=7227 GN=RpS7 PE=1 SV=1	RpS7	-	-1.45407	0.003525	2.45284
P48159	60S ribosomal protein L23 OS=Drosophila melanogaster OX=7227 GN=RpL23 PE=1 SV=2	RpL23	-	-1.45735	0.00166232	2.77929
M9NDE3	Protein bark beetle OS=Drosophila melanogaster OX=7227 GN=bark PE=1 SV=1	bark	-	-1.45826	0.00253006	2.59687
Q9VNE9	60S ribosomal protein L13a OS=Drosophila melanogaster OX=7227 GN=RpL13A PE=1 SV=1	RpL13A	-	-1.45925	0.00309329	2.50958
Q0E9B6	40S ribosomal protein S11 OS=Drosophila melanogaster OX=7227 GN=RpS11 PE=1 SV=1	RpS11	-	-1.46746	0.00164414	2.78406
Q9VGN9, Q9VJY6	Probable ribosome biogenesis protein RLP24 OS=Drosophila melanogaster OX=7227 GN=RpL24-like PE=1 SV=1	RpL24	-	-1.48597	0.00509403	2.29294
P28750	Maternal protein exuperantia OS=Drosophila melanogaster OX=7227 GN=exu PE=1 SV=2	exu	-	-1.488	0.00171721	2.76518
Q9VTP4	60S ribosomal protein L10a-2 OS=Drosophila melanogaster OX=7227 GN=RpL10Ab PE=1 SV=2	RpL10Ab	-	-1.48928	0.00115514	2.93737
Q9V3G1	60S ribosomal protein L8 OS=Drosophila melanogaster OX=7227 GN=RpL8 PE=1 SV=1	RpL8	-	-1.48969	0.00137658	2.8612
Q8T0S6	Serine/threonine-protein kinase hippo OS=Drosophila melanogaster OX=7227 GN=hpo PE=1 SV=1	hpo	-	-1.49233	0.00890291	2.05047
Q9VGP4	Importin-9 OS=Drosophila melanogaster OX=7227 GN=Ipo9 PE=2 SV=1	Ipo9	-	-1.49716	0.00135307	2.86868
P41094	40S ribosomal protein S18 OS=Drosophila melanogaster OX=7227 GN=RpS18 PE=1 SV=1	RpS18	-	-1.49749	0.00132778	2.87687
Q9W596	Microtubule-associated protein futsch OS=Drosophila melanogaster OX=7227 GN=futsch PE=1 SV=4	futsch	-	-1.49813	0.00514981	2.28821
P20478	Glutamine synthetase 2 cytoplasmic OS=Drosophila melanogaster OX=7227 GN=Gs2 PE=1 SV=3	Gs2	-	-1.50293	0.00229445	2.63932
Q9V427	Innexin inx2 OS=Drosophila melanogaster OX=7227 GN=Inx2 PE=1 SV=1	Inx2	-	-1.50943	0.00488127	2.31147
A8JQX3	Nocturnin OS=Drosophila melanogaster OX=7227 GN=cu PE=1 SV=1	cu	-	-1.51085	0.0131691	1.88045
Q9I7U4	Titin OS=Drosophila melanogaster OX=7227 GN=sls PE=1 SV=3	sls	-	-1.51445	0.000199355	3.70037
P46222	60S ribosomal protein L11 OS=Drosophila melanogaster OX=7227 GN=RpL11 PE=1 SV=2	RpL11	-	-1.53492	0.00192229	2.71618
A0A0B4K7J2	E3 SUMO-protein ligase RanBP2 OS=Drosophila melanogaster OX=7227 GN=Nup358 PE=1 SV=1	Nup358	-	-1.54491	0.000652211	3.18561
P31009	40S ribosomal protein S2 OS=Drosophila melanogaster OX=7227 GN=RpS2 PE=1 SV=2	RpS2	-	-1.54578	0.000858486	3.06627
Q9V5C6	Proteasome subunit alpha type-3 OS=Drosophila melanogaster OX=7227 GN=Prosalpha7 PE=1 SV=1	Prosalpha7	-	-1.54908	0.00164066	2.78498
Q8MLY8	40S ribosomal protein S8 OS=Drosophila melanogaster OX=7227 GN=RpS8 PE=1 SV=1	RpS8	-	-1.55075	0.000768266	3.11449
Q9W3M3	E3 ubiquitin-protein ligase Ubr3 OS=Drosophila melanogaster OX=7227 GN=Ubr3 PE=1 SV=4	Ubr3	-	-1.55175	0.00608646	2.21564
P25991	Protein suppressor of forked OS=Drosophila melanogaster OX=7227 GN=su(f) PE=1 SV=2	su(f)	-	-1.57182	0.00165495	2.78122
Q9V535	RNA-binding protein 8A OS=Drosophila melanogaster OX=7227 GN=tsu PE=1 SV=1	tsu	-	-1.57439	0.0157996	1.80135
O61231	60S ribosomal protein L10 OS=Drosophila melanogaster OX=7227 GN=RpL10 PE=1 SV=1	RpL10	-	-1.58062	0.000680644	3.16708
Q9W440	Protein THEM6 OS=Drosophila melanogaster OX=7227 GN=CG4666 PE=2 SV=1	CG4666	-	-1.58106	0.0104631	1.98034
P41126	60S ribosomal protein L13 OS=Drosophila melanogaster OX=7227 GN=RpL13 PE=1 SV=1	RpL13	-	-1.58649	0.000636083	3.19649
P48598	Eukaryotic translation initiation factor 4E1 OS=Drosophila melanogaster OX=7227 GN=eIF4E1 PE=1 SV=1	eIF4E1	-	-1.58808	0.003016	2.52057
P13496	Dynactin subunit 1 OS=Drosophila melanogaster OX=7227 GN=DCTN1-p150 PE=1 SV=2	DCTN1	-	-1.58965	0.00546767	2.2622
Q9VKY2	Cullin-associated NEDD8-dissociated protein 1 OS=Drosophila melanogaster OX=7227 GN=Cand1 PE=2 SV=1	Cand1	-	-1.59468	0.000592387	3.22739
Q9VMU4	60S ribosomal protein L37a OS=Drosophila melanogaster OX=7227 GN=RpL37A PE=1 SV=3	RpL37A	-	-1.59887	0.00209173	2.6795
P46223	60S ribosomal protein L7a OS=Drosophila melanogaster OX=7227 GN=RpL7A PE=1 SV=2	RpL7A	-	-1.61262	0.000511921	3.2908
Q9W4E2	Neurobeachin OS=Drosophila melanogaster OX=7227 GN=rg PE=1 SV=4	rg	-	-1.61991	0.00134918	2.86993
Q9VKJ1	MPN domain-containing protein CG4751 OS=Drosophila melanogaster OX=7227 GN=CG4751 PE=1 SV=1	CG4751	-	-1.62408	0.00281551	2.55044
Q24117	Dynein light chain 1, cytoplasmic OS=Drosophila melanogaster OX=7227 GN=ctp PE=1 SV=1	ctp	-	-1.62769	0.0184391	1.73426
P41093	60S ribosomal protein L18a OS=Drosophila melanogaster OX=7227 GN=RpL18A PE=1 SV=1	RpL18A	-	-1.63906	0.000568781	3.24505
P55162	Membrane-associated protein Hem OS=Drosophila melanogaster OX=7227 GN=Hem PE=2 SV=1	Hem	-	-1.64347	0.00199146	2.70083
P42787	Carboxypeptidase D OS=Drosophila melanogaster OX=7227 GN=svr PE=1 SV=2	svr	-	-1.66016	0.000555445	3.25536
Q9VI55	E3 UFM1-protein ligase 1 homolog OS=Drosophila melanogaster OX=7227 GN=Ufl1 PE=1 SV=1	Ufl1	-	-1.67657	0.00061635	3.21017
O17445	60S ribosomal protein L15 OS=Drosophila melanogaster OX=7227 GN=RpL15 PE=1 SV=1	RpL15	-	-1.68058	0.000948066	3.02316
Q7KRW8	Pre-mRNA-processing factor 39 OS=Drosophila melanogaster OX=7227 GN=CG1646 PE=1 SV=1	CG1646	-	-1.68753	0.00177513	2.75077
P49415	Syndecan OS=Drosophila melanogaster OX=7227 GN=Sdc PE=2 SV=2	Sdc	-	-1.68811	0.00317344	2.49847
Q9W237	40S ribosomal protein S16 OS=Drosophila melanogaster OX=7227 GN=RpS16 PE=1 SV=1	RpS16	-	-1.68913	0.000598565	3.22289
Q9V597	60S ribosomal protein L31 OS=Drosophila melanogaster OX=7227 GN=RpL31 PE=1 SV=1	RpL31	-	-1.69152	0.00110704	2.95584
Q7K2D2	Dynactin subunit 2 OS=Drosophila melanogaster OX=7227 GN=DCTN2-p50 PE=1 SV=1	DCTN2	-	-1.69907	0.0123344	1.90888
Q9VS34	60S ribosomal protein L18 OS=Drosophila melanogaster OX=7227 GN=RpL18 PE=1 SV=1	RpL18	-	-1.72447	0.000629386	3.20108
P08111	Lethal(2) giant larvae protein OS=Drosophila melanogaster OX=7227 GN=l(2)gl PE=1 SV=2	l(2)gl	-	-1.73323	0.00481852	2.31709
P12370, P16905, P16912, P81900	cAMP-dependent protein kinase catalytic subunit 1 OS=Drosophila melanogaster OX=7227 GN=Pka-C1 PE=1 SV=3	Pka	-	-1.73338	0.000567921	3.24571
P55841	60S ribosomal protein L14 OS=Drosophila melanogaster OX=7227 GN=RpL14 PE=1 SV=1	RpL14	-	-1.74553	0.000588347	3.23037
Q24314	Vacuolar protein sorting-associated protein 18 homolog OS=Drosophila melanogaster OX=7227 GN=dor PE=1 SV=3	dor	-	-1.75671	0.00388036	2.41113
A0A0B4KGY6	RNA-binding protein Pasilla OS=Drosophila melanogaster OX=7227 GN=ps PE=1 SV=1	ps	=	-1.77207	0.0649376	1.1875
Q9VZS5	60S ribosomal protein L28 OS=Drosophila melanogaster OX=7227 GN=RpL28 PE=1 SV=1	RpL28	-	-1.78653	0.000464669	3.33286
P32100	60S ribosomal protein L7 OS=Drosophila melanogaster OX=7227 GN=RpL7 PE=1 SV=2	RpL7	-	-1.79153	0.000291992	3.53463
Q9VQ26	Rab3 GTPase-activating protein catalytic subunit OS=Drosophila melanogaster OX=7227 GN=CG31935 PE=1 SV=2	CG31935	-	-1.79225	0.00065216	3.18565
C0HKA0	40S ribosomal protein S14a OS=Drosophila melanogaster OX=7227 GN=RpS14a PE=1 SV=1	RpS14a	-	-1.79364	0.000621181	3.20678
Q9VXX8	Probable 60S ribosomal protein L37-A OS=Drosophila melanogaster OX=7227 GN=RpL37a PE=1 SV=1	RpL37a	-	-1.81327	0.000934922	3.02922
Q9VRP9	E3 ubiquitin-protein ligase Bre1 OS=Drosophila melanogaster OX=7227 GN=Bre1 PE=1 SV=2	Bre1	-	-1.81689	0.0110205	1.9578
A1Z9X0	Atypical protein kinase C OS=Drosophila melanogaster OX=7227 GN=aPKC PE=1 SV=1	aPKC	-	-1.81898	0.000506832	3.29514
Q95083	Proteasome subunit alpha type-5 OS=Drosophila melanogaster OX=7227 GN=Prosalpha5 PE=2 SV=2	Prosalpha5	-	-1.82462	0.00150197	2.82334
Q9VN19	Golgi to ER traffic protein 4 homolog OS=Drosophila melanogaster OX=7227 GN=CG9853 PE=2 SV=1	CG9853	-	-1.83631	0.00137624	2.86131
Q24298	DE-cadherin OS=Drosophila melanogaster OX=7227 GN=shg PE=1 SV=2	shg	-	-1.83878	0.00121317	2.91608
Q8T3U2	40S ribosomal protein S23 OS=Drosophila melanogaster OX=7227 GN=RpS23 PE=1 SV=1	RpS23	-	-1.84051	0.000796498	3.09882
Q24572	Chromatin assembly factor 1 p55 subunit OS=Drosophila melanogaster OX=7227 GN=Caf1-55 PE=1 SV=1	Caf1	-	-1.85293	0.00119449	2.92282
Q9VSK9	Pseudouridylate synthase 7 homolog OS=Drosophila melanogaster OX=7227 GN=Pus7 PE=1 SV=1	Pus7	-	-1.85604	0.00176474	2.75332
P48462	Serine/threonine-protein phosphatase beta isoform OS=Drosophila melanogaster OX=7227 GN=flw PE=1 SV=1	flw	-	-1.88166	0.00570396	2.24382
Q9VKK1	Enhancer of mRNA-decapping protein 4 homolog OS=Drosophila melanogaster OX=7227 GN=Ge-1 PE=1 SV=2	Ge	-	-1.90481	0.000335	3.47496
P55935	40S ribosomal protein S9 OS=Drosophila melanogaster OX=7227 GN=RpS9 PE=1 SV=2	RpS9	-	-1.90552	0.000205577	3.68703
A1Z6S7	GTPase-GDP dissociation stimulator vimar OS=Drosophila melanogaster OX=7227 GN=vimar PE=1 SV=1	vimar	-	-1.91768	0.00402194	2.39556
O62621	Coatomer subunit beta' OS=Drosophila melanogaster OX=7227 GN=beta'COP PE=2 SV=2	beta'COP	-	-1.92332	8.0421e-05	4.09463
P23226	205 kDa microtubule-associated protein OS=Drosophila melanogaster OX=7227 GN=Map205 PE=1 SV=2	Map205	-	-1.92572	0.000459603	3.33762
A1Z8P9	Nucleoprotein TPR OS=Drosophila melanogaster OX=7227 GN=Mtor PE=1 SV=1	Mtor	-	-1.95217	0.000109195	3.9618
Q9VJE5	Restin homolog OS=Drosophila melanogaster OX=7227 GN=CLIP-190 PE=1 SV=1	CLIP	-	-1.9629	0.00165973	2.77996
Q9VV41	Probable tRNA N6-adenosine threonylcarbamoyltransferase OS=Drosophila melanogaster OX=7227 GN=Tcs3 PE=2 SV=1	Tcs3	-	-1.97048	0.000478346	3.32026
Q9VZI3	Unc-112-related protein OS=Drosophila melanogaster OX=7227 GN=Fit1 PE=1 SV=1	Fit1	-	-1.98432	0.000512515	3.29029
P83094	Stromal interaction molecule homolog OS=Drosophila melanogaster OX=7227 GN=Stim PE=1 SV=1	Stim	-	-1.98823	0.000475568	3.32279
P05205	Heterochromatin protein 1 OS=Drosophila melanogaster OX=7227 GN=Su(var)205 PE=1 SV=2	Su(var)205	-	-1.99732	0.00592071	2.22763
Q9XYU0	DNA replication licensing factor Mcm7 OS=Drosophila melanogaster OX=7227 GN=Mcm7 PE=1 SV=1	Mcm7	-	-2.00779	0.0111693	1.95197
Q9VQ79	Putative apoptosis-inducing factor 1, mitochondrial OS=Drosophila melanogaster OX=7227 GN=AIF PE=2 SV=2	AIF	-	-2.01714	0.000947206	3.02356
B4PY69	Serine/threonine-protein phosphatase Pgam5, mitochondrial OS=Drosophila yakuba OX=7245 GN=Pgam5 PE=3 SV=1	Pgam5	-	-2.02669	0.0222464	1.65274
Q9W4M9	tRNA (cytosine(34)-C(5))-methyltransferase OS=Drosophila melanogaster OX=7227 GN=Nsun2 PE=2 SV=1	Nsun2	-	-2.03115	0.000154655	3.81064
Q27268	ATP-dependent RNA helicase WM6 OS=Drosophila melanogaster OX=7227 GN=Hel25E PE=1 SV=1	Hel25E	-	-2.03339	0.00050699	3.295
Q9VFS5	Serine/threonine-protein phosphatase 4 regulatory subunit 3 OS=Drosophila melanogaster OX=7227 GN=flfl PE=1 SV=4	flfl	-	-2.0357	0.000187991	3.72586
Q9VF87	Cytoplasmic FMR1-interacting protein OS=Drosophila melanogaster OX=7227 GN=Sra-1 PE=1 SV=1	Sra	-	-2.04258	0.000867571	3.0617
P18824	Armadillo segment polarity protein OS=Drosophila melanogaster OX=7227 GN=arm PE=1 SV=1	arm	-	-2.06225	0.000614205	3.21169
Q960Z0	Kinesin-like protein Klp10A OS=Drosophila melanogaster OX=7227 GN=Klp10A PE=1 SV=1	Klp10A	-	-2.06497	0.00102006	2.99138
Q24478	Centrosome-associated zinc finger protein CP190 OS=Drosophila melanogaster OX=7227 GN=Cp190 PE=1 SV=2	Cp190	-	-2.06568	0.000621652	3.20645
Q9NJH0	Elongation factor 1-gamma OS=Drosophila melanogaster OX=7227 GN=eEF1gamma PE=2 SV=2	eEF1gamma	-	-2.07094	6.76412e-05	4.16979
Q9VDD1	DDRGK domain-containing protein 1 OS=Drosophila melanogaster OX=7227 GN=CG5862 PE=1 SV=1	CG5862	-	-2.10453	0.00274449	2.56154
P91875	DNA-directed RNA polymerase I subunit RPA1 OS=Drosophila melanogaster OX=7227 GN=RpI1 PE=1 SV=2	RpI1	-	-2.11124	0.00280252	2.55245
Q24547	Syntaxin-1A OS=Drosophila melanogaster OX=7227 GN=Syx1A PE=1 SV=1	Syx1A	-	-2.13851	0.00512694	2.29014
P06607	Vitellogenin-3 OS=Drosophila melanogaster OX=7227 GN=Yp3 PE=1 SV=1	Yp3	-	-2.14458	0.041752	1.37932
Q9VBX1	Ribosome quality control complex subunit NEMF homolog OS=Drosophila melanogaster OX=7227 GN=Clbn PE=1 SV=2	Clbn	-	-2.14829	0.000184689	3.73356
Q9VT65	Calpain-B OS=Drosophila melanogaster OX=7227 GN=CalpB PE=1 SV=2	CalpB	-	-2.16288	0.000555533	3.25529
Q26454	DNA replication licensing factor MCM4 OS=Drosophila melanogaster OX=7227 GN=dpa PE=1 SV=2	dpa	-	-2.17652	0.000142913	3.84493
P16568	Protein bicaudal D OS=Drosophila melanogaster OX=7227 GN=BicD PE=1 SV=2	BicD	-	-2.18032	6.96759e-05	4.15692
Q00168	Calcium/calmodulin-dependent protein kinase type II alpha chain OS=Drosophila melanogaster OX=7227 GN=CaMKII PE=1 SV=1	CaMKII	-	-2.19046	0.000274224	3.56189
Q9W0M7	Splicing factor 3B subunit 3 OS=Drosophila melanogaster OX=7227 GN=Sf3b3 PE=1 SV=2	Sf3b3	-	-2.19433	0.000435956	3.36056
Q95SK3	CDK5RAP3-like protein OS=Drosophila melanogaster OX=7227 GN=CG30291 PE=2 SV=1	CG30291	-	-2.2335	0.00011406	3.94287
O76902	Pleckstrin homology domain-containing family F member 1 homolog OS=Drosophila melanogaster OX=7227 GN=rush PE=1 SV=1	rush	-	-2.26517	0.000601728	3.2206
Q8I0G5	Coatomer subunit gamma OS=Drosophila melanogaster OX=7227 GN=gammaCOP PE=2 SV=1	gammaCOP	-	-2.28464	2.77873e-05	4.55615
P52304	Serine/threonine-protein kinase polo OS=Drosophila melanogaster OX=7227 GN=polo PE=1 SV=2	polo	-	-2.28639	0.00101251	2.9946
Q9VCC0	Cysteine and histidine-rich domain-containing protein morgana OS=Drosophila melanogaster OX=7227 GN=mora PE=1 SV=1	mora	-	-2.30107	0.00152279	2.81736
Q8T079	Putative oxidoreductase GLYR1 homolog OS=Drosophila melanogaster OX=7227 GN=Ndf PE=1 SV=1	Ndf	-	-2.30816	0.000107021	3.97053
Q9XY35	Cytochrome b-c1 complex subunit 9 OS=Drosophila melanogaster OX=7227 GN=ox PE=3 SV=1	ox	-	-2.32952	0.0180623	1.74323
Q9VP61	Acetyl-coenzyme A synthetase OS=Drosophila melanogaster OX=7227 GN=AcCoAS PE=2 SV=1	AcCoAS	-	-2.33448	0.000310728	3.50762
O01939	Protein misato OS=Drosophila melanogaster OX=7227 GN=mst PE=2 SV=1	mst	-	-2.36968	0.000864123	3.06342
Q03017	NF-kappa-B inhibitor cactus OS=Drosophila melanogaster OX=7227 GN=cact PE=1 SV=2	cact	-	-2.37934	0.000878084	3.05646
Q8MR62	Viral IAP-associated factor homolog OS=Drosophila melanogaster OX=7227 GN=viaf PE=1 SV=1	viaf	-	-2.39428	0.000366751	3.43563
P12982	Serine/threonine-protein phosphatase alpha-2 isoform OS=Drosophila melanogaster OX=7227 GN=Pp1-87B PE=1 SV=1	Pp1	-	-2.40261	0.000119966	3.92094
C4NYP8	Hsc70-interacting protein 1 OS=Drosophila melanogaster OX=7227 GN=HIP PE=1 SV=2	HIP	-	-2.40855	0.000357769	3.4464
P08570	60S acidic ribosomal protein P1 OS=Drosophila melanogaster OX=7227 GN=RpLP1 PE=1 SV=2	RpLP1	-	-2.41112	0.00338511	2.47043
Q9W3K5	Glutamate--cysteine ligase OS=Drosophila melanogaster OX=7227 GN=Gclc PE=2 SV=1	Gclc	-	-2.41951	7.4701e-05	4.12667
P45437	Coatomer subunit beta OS=Drosophila melanogaster OX=7227 GN=betaCOP PE=2 SV=2	betaCOP	-	-2.42504	6.54321e-05	4.18421
Q9VL18	Probable elongation factor 1-delta OS=Drosophila melanogaster OX=7227 GN=eEF1delta PE=1 SV=1	eEF1delta	-	-2.4274	0.000914701	3.03872
Q9VWR5	Cytochrome P450 306a1 OS=Drosophila melanogaster OX=7227 GN=phm PE=1 SV=1	phm	-	-2.42877	0.000233847	3.63107
P47949	Troponin C, isoform 3 OS=Drosophila melanogaster OX=7227 GN=TpnC73F PE=2 SV=2	TpnC73F	-	-2.44982	0.00454935	2.34205
P29310, P92177	14-3-3 protein zeta OS=Drosophila melanogaster OX=7227 GN=14-3-3zeta PE=1 SV=1	14	-	-2.48327	1.66006e-05	4.77988
Q9XYU1	DNA replication licensing factor Mcm3 OS=Drosophila melanogaster OX=7227 GN=Mcm3 PE=1 SV=1	Mcm3	-	-2.48608	6.68887e-05	4.17465
P40423	Myosin regulatory light chain sqh OS=Drosophila melanogaster OX=7227 GN=sqh PE=1 SV=1	sqh	-	-2.50017	0.00131599	2.88075
Q9VMQ7	Elongator complex protein 4 OS=Drosophila melanogaster OX=7227 GN=CG6907 PE=1 SV=1	CG6907	-	-2.50025	0.000151163	3.82055
Q9VLL3	A-kinase anchor protein 200 OS=Drosophila melanogaster OX=7227 GN=Akap200 PE=1 SV=3	Akap200	-	-2.55942	0.000103847	3.9836
P41073	Zinc finger protein on ecdysone puffs OS=Drosophila melanogaster OX=7227 GN=Pep PE=1 SV=1	Pep	-	-2.56032	0.000539632	3.2679
Q9V461	DNA replication licensing factor Mcm6 OS=Drosophila melanogaster OX=7227 GN=Mcm6 PE=1 SV=1	Mcm6	-	-2.59102	2.44412e-05	4.61188
B4IMQ8, Q7K550	Eukaryotic translation initiation factor 3 subunit J OS=Drosophila sechellia OX=7238 GN=eIF3j PE=3 SV=1	eIF3j	-	-2.60844	0.000546969	3.26204
Q9VGW6	DNA replication licensing factor Mcm5 OS=Drosophila melanogaster OX=7227 GN=Mcm5 PE=1 SV=1	Mcm5	-	-2.6246	7.33352e-05	4.13469
Q9VZ49	Endoribonuclease CG2145 OS=Drosophila melanogaster OX=7227 GN=CG2145 PE=2 SV=1	CG2145	-	-2.62792	4.52471e-05	4.34441
P12252, Q9W4S9, Q9W4T4	cAMP-specific 3',5'-cyclic phosphodiesterase OS=Drosophila melanogaster OX=7227 GN=dnc PE=1 SV=4	dnc	-	-2.62934	5.33395e-05	4.27295
Q0KHY3	Protein mesh OS=Drosophila melanogaster OX=7227 GN=mesh PE=1 SV=2	mesh	-	-2.63532	7.46171e-05	4.12716
P49735	DNA replication licensing factor Mcm2 OS=Drosophila melanogaster OX=7227 GN=Mcm2 PE=1 SV=1	Mcm2	-	-2.64978	0.000124996	3.9031
Q9VSS2	Signal recognition particle subunit SRP68 OS=Drosophila melanogaster OX=7227 GN=Srp68 PE=2 SV=1	Srp68	-	-2.67232	2.00641e-05	4.69758
Q9VGS2	Translationally-controlled tumor protein homolog OS=Drosophila melanogaster OX=7227 GN=Tctp PE=1 SV=1	Tctp	-	-2.73695	0.00284102	2.54653
P54399	Protein disulfide-isomerase OS=Drosophila melanogaster OX=7227 GN=Pdi PE=2 SV=1	Pdi	-	-2.7373	3.18034e-05	4.49753
P15330	Embryonic polarity protein dorsal OS=Drosophila melanogaster OX=7227 GN=dl PE=1 SV=2	dl	-	-2.75071	0.000211503	3.67468
O18405	Surfeit locus protein 4 homolog OS=Drosophila melanogaster OX=7227 GN=Surf4 PE=2 SV=1	Surf4	-	-2.77322	9.04699e-05	4.0435
Q9W2U4	Serine/threonine-protein phosphatase 4 regulatory subunit 2 OS=Drosophila melanogaster OX=7227 GN=PPP4R2r PE=1 SV=2	PPP4R2r	-	-2.77854	4.39161e-05	4.35738
P40796	La protein homolog OS=Drosophila melanogaster OX=7227 GN=La PE=1 SV=2	La	-	-2.81363	7.9989e-05	4.09697
P20241	Neuroglian OS=Drosophila melanogaster OX=7227 GN=Nrg PE=1 SV=2	Nrg	-	-2.8171	5.1247e-05	4.29033
Q9VG73	Interleukin enhancer-binding factor 2 homolog OS=Drosophila melanogaster OX=7227 GN=CG5641 PE=2 SV=1	CG5641	-	-2.89155	6.06566e-05	4.21712
P23257	Tubulin gamma-1 chain OS=Drosophila melanogaster OX=7227 GN=gammaTub23C PE=1 SV=2	gammaTub23C	-	-2.89895	0.0137531	1.8616
P18432	Myosin regulatory light chain 2 OS=Drosophila melanogaster OX=7227 GN=Mlc2 PE=1 SV=2	Mlc2	-	-2.90042	0.00151735	2.81891
Q94518	Nascent polypeptide-associated complex subunit alpha OS=Drosophila melanogaster OX=7227 GN=Nacalpha PE=1 SV=2	Nacalpha	-	-2.93816	0.000596736	3.22422
Q24276	Hsp90 co-chaperone Cdc37 OS=Drosophila melanogaster OX=7227 GN=Cdc37 PE=1 SV=1	Cdc37	-	-2.99515	0.00010002	3.99991
Q11002	Calpain-A OS=Drosophila melanogaster OX=7227 GN=CalpA PE=1 SV=2	CalpA	-	-3.03826	0.00087088	3.06004
P05389	60S acidic ribosomal protein P2 OS=Drosophila melanogaster OX=7227 GN=RpLP2 PE=1 SV=1	RpLP2	-	-3.07451	0.00266394	2.57448
P33438	Glutactin OS=Drosophila melanogaster OX=7227 GN=Glt PE=1 SV=2	Glt	-	-3.08084	1.24003e-05	4.90657
P41375	Eukaryotic translation initiation factor 2 subunit 2 OS=Drosophila melanogaster OX=7227 GN=eIF2beta PE=1 SV=1	eIF2beta	-	-3.10436	7.56697e-06	5.12108
P49963	Signal recognition particle 19 kDa protein OS=Drosophila melanogaster OX=7227 GN=Srp19 PE=2 SV=2	Srp19	-	-3.12249	3.64395e-05	4.43843
P47948	Troponin C, isoform 2 OS=Drosophila melanogaster OX=7227 GN=TpnC47D PE=2 SV=2	TpnC47D	-	-3.13304	0.00217382	2.66278
Q95RJ9	F-box-like/WD repeat-containing protein ebi OS=Drosophila melanogaster OX=7227 GN=ebi PE=1 SV=2	ebi	-	-3.13631	0.000145064	3.83844
O02192, P02828	Heat shock protein 83 OS=Drosophila auraria OX=47315 GN=Hsp83 PE=3 SV=1	Hsp83	-	-3.14817	1.05899e-06	5.97511
Q7JWR9	Zinc finger CCCH domain-containing protein 15 homolog OS=Drosophila melanogaster OX=7227 GN=CG8635 PE=1 SV=1	CG8635	-	-3.32632	1.35283e-05	4.86876
P41374	Eukaryotic translation initiation factor 2 subunit 1 OS=Drosophila melanogaster OX=7227 GN=eIF2alpha PE=2 SV=1	eIF2alpha	-	-3.37247	2.96062e-06	5.52862
O76932	Serine/threonine-protein phosphatase 4 catalytic subunit OS=Drosophila melanogaster OX=7227 GN=Pp4-19C PE=2 SV=1	Pp4	-	-3.51674	1.69853e-05	4.76993
Q24208	Eukaryotic translation initiation factor 2 subunit 3 OS=Drosophila melanogaster OX=7227 GN=eIF2gamma PE=2 SV=1	eIF2gamma	-	-3.58586	4.36628e-06	5.35989
P29413	Calreticulin OS=Drosophila melanogaster OX=7227 GN=Calr PE=1 SV=2	Calr	-	-3.60347	3.22339e-06	5.49169
P06604	Tubulin alpha-2 chain OS=Drosophila melanogaster OX=7227 GN=alphaTub85E PE=1 SV=1	alphaTub85E	-	-3.83711	5.45683e-06	5.26306
P08841	Tubulin beta-3 chain OS=Drosophila melanogaster OX=7227 GN=betaTub60D PE=2 SV=2	betaTub60D	-	-3.94329	1.32158e-06	5.87891
Q9W266	Protein windpipe OS=Drosophila melanogaster OX=7227 GN=wdp PE=1 SV=1	wdp	-	-4.00504	4.93649e-05	4.30658
Q24560	Tubulin beta-1 chain OS=Drosophila melanogaster OX=7227 GN=betaTub56D PE=1 SV=2	betaTub56D	-	-4.00828	1.28e-06	5.89279
Q9I7K6	Protein NASP homolog OS=Drosophila melanogaster OX=7227 GN=CG8223 PE=1 SV=1	CG8223	-	-4.08243	1.82022e-05	4.73988
O96827	Probable elongation factor 1-beta OS=Drosophila melanogaster OX=7227 GN=eEF1beta PE=1 SV=3	eEF1beta	-	-4.49792	2.19416e-05	4.65873
